# Supplementary material for: Roles of obesity in mediating the causal effect of attention-deficit/hyperactivity disorder on diabetes
Source: Epidemiol Psychiatr Sci. 2023 May 11;32:e32. doi: 10.1017/S2045796023000173 (PMC10227470; doi:10.1017/S2045796023000173)
Supplement: Supplementary file 1 [file S2045796023000173sup001.xls]

## Sheet: ADHD-T1DM
	SNP	effect_allele.exposure	other_allele.exposure	effect_allele.outcome	other_allele.outcome	beta.exposure	beta.outcome	eaf.exposure	eaf.outcome	remove	palindromic	ambiguous	id.outcome	chr	pos	se.outcome	samplesize.outcome	pval.outcome	outcome	originalname.outcome	outcome.deprecated	mr_keep.outcome	data_source.outcome	pos.exposure	se.exposure	chr.exposure	pval.exposure	samplesize.exposure	id.exposure	exposure	mr_keep.exposure	pval_origin.exposure	data_source.exposure	action	mr_keep
1	rs10262192	A	G	A	G	0.073204	-0.0113	NA	0.4733	FALSE	FALSE	FALSE	ebi-a-GCST010681	7	114091753	0.0237	24840	0.6323	Type 1 diabetes || id:ebi-a-GCST010681	Type 1 diabetes	Type 1 diabetes || ||	TRUE	igd	114091753	0.0132	7	2.88702e-08	55374	ieu-a-1183	ADHD || id:ieu-a-1183	TRUE	reported	igd	1	TRUE
2	rs112984125	A	G	A	G	-0.106005	0.0795	NA	0.2956	FALSE	FALSE	FALSE	ebi-a-GCST010681	1	44173423	0.0254	24840	0.00178201	Type 1 diabetes || id:ebi-a-GCST010681	Type 1 diabetes	Type 1 diabetes || ||	TRUE	igd	44173423	0.0146	1	3.58096e-13	55374	ieu-a-1183	ADHD || id:ieu-a-1183	TRUE	reported	igd	1	TRUE
3	rs11591402	A	T	A	T	-0.0929051	0.0122	NA	0.2094	FALSE	TRUE	TRUE	ebi-a-GCST010681	10	106747354	0.0286	24840	0.6704	Type 1 diabetes || id:ebi-a-GCST010681	Type 1 diabetes	Type 1 diabetes || ||	TRUE	igd	106747354	0.0164	10	1.33601e-08	55374	ieu-a-1183	ADHD || id:ieu-a-1183	TRUE	reported	igd	1	TRUE
4	rs1427829	G	A	G	A	-0.0799012	-0.0096	NA	0.55	FALSE	FALSE	FALSE	ebi-a-GCST010681	12	89760744	0.0235	24840	0.681601	Type 1 diabetes || id:ebi-a-GCST010681	Type 1 diabetes	Type 1 diabetes || ||	TRUE	igd	89760744	0.0133	12	1.82201e-09	55374	ieu-a-1183	ADHD || id:ieu-a-1183	TRUE	reported	igd	1	TRUE
5	rs212178	A	G	A	G	-0.1154	0.0305	NA	0.8852	FALSE	FALSE	FALSE	ebi-a-GCST010681	16	72578131	0.0376	24840	0.4175	Type 1 diabetes || id:ebi-a-GCST010681	Type 1 diabetes	Type 1 diabetes || ||	TRUE	igd	72578131	0.02	16	7.67697e-09	55374	ieu-a-1183	ADHD || id:ieu-a-1183	TRUE	reported	igd	1	TRUE
6	rs281324	C	T	C	T	0.0744973	0.0209	NA	0.462	FALSE	FALSE	FALSE	ebi-a-GCST010681	15	47754018	0.0234	24840	0.3727	Type 1 diabetes || id:ebi-a-GCST010681	Type 1 diabetes	Type 1 diabetes || ||	TRUE	igd	47754018	0.0134	15	2.678e-08	55374	ieu-a-1183	ADHD || id:ieu-a-1183	TRUE	reported	igd	1	TRUE
7	rs4858241	G	T	G	T	-0.0789036	-0.0198	NA	0.38	FALSE	FALSE	FALSE	ebi-a-GCST010681	3	20669071	0.0248	24840	0.4246	Type 1 diabetes || id:ebi-a-GCST010681	Type 1 diabetes	Type 1 diabetes || ||	TRUE	igd	20669071	0.014	3	1.74e-08	55374	ieu-a-1183	ADHD || id:ieu-a-1183	TRUE	reported	igd	1	TRUE
8	rs4916723	C	A	C	A	0.0766003	-0.0049	NA	0.4166	FALSE	FALSE	FALSE	ebi-a-GCST010681	5	87854395	0.0239	24840	0.8359	Type 1 diabetes || id:ebi-a-GCST010681	Type 1 diabetes	Type 1 diabetes || ||	TRUE	igd	87854395	0.0135	5	1.57601e-08	55374	ieu-a-1183	ADHD || id:ieu-a-1183	TRUE	reported	igd	1	TRUE
9	rs74760947	G	A	G	A	0.179797	0.0069	NA	0.0512	FALSE	FALSE	FALSE	ebi-a-GCST010681	8	34352610	0.0551	24840	0.9005	Type 1 diabetes || id:ebi-a-GCST010681	Type 1 diabetes	Type 1 diabetes || ||	TRUE	igd	34352610	0.0317	8	1.348e-08	55374	ieu-a-1183	ADHD || id:ieu-a-1183	TRUE	reported	igd	1	TRUE
10	rs9677504	A	G	A	G	0.116903	0.0311	NA	0.097	FALSE	FALSE	FALSE	ebi-a-GCST010681	2	215181889	0.0394	24840	0.4304	Type 1 diabetes || id:ebi-a-GCST010681	Type 1 diabetes	Type 1 diabetes || ||	TRUE	igd	215181889	0.0206	2	1.39101e-08	55374	ieu-a-1183	ADHD || id:ieu-a-1183	TRUE	reported	igd	1	TRUE

## Sheet: ADHD-T2DM
	SNP	effect_allele.exposure	other_allele.exposure	effect_allele.outcome	other_allele.outcome	beta.exposure	beta.outcome	eaf.exposure	eaf.outcome	remove	palindromic	ambiguous	id.outcome	chr	pos	se.outcome	samplesize.outcome	pval.outcome	outcome	originalname.outcome	outcome.deprecated	mr_keep.outcome	data_source.outcome	pos.exposure	se.exposure	chr.exposure	pval.exposure	samplesize.exposure	id.exposure	exposure	mr_keep.exposure	pval_origin.exposure	data_source.exposure	action	mr_keep
1	rs10262192	A	G	A	G	0.073204	-0.0032	NA	0.4475	FALSE	FALSE	FALSE	ebi-a-GCST005413	7	114091753	0.0159	70127	0.8403	Type 2 diabetes || id:ebi-a-GCST005413	Type 2 diabetes	Type 2 diabetes || ||	TRUE	igd	114091753	0.0132	7	2.88702e-08	55374	ieu-a-1183	ADHD || id:ieu-a-1183	TRUE	reported	igd	1	TRUE
2	rs112984125	A	G	A	G	-0.106005	0.002	NA	0.3031	FALSE	FALSE	FALSE	ebi-a-GCST005413	1	44173423	0.0171	70127	0.909	Type 2 diabetes || id:ebi-a-GCST005413	Type 2 diabetes	Type 2 diabetes || ||	TRUE	igd	44173423	0.0146	1	3.58096e-13	55374	ieu-a-1183	ADHD || id:ieu-a-1183	TRUE	reported	igd	1	TRUE
3	rs11591402	A	T	A	T	-0.0929051	-0.0257	NA	0.2223	FALSE	TRUE	TRUE	ebi-a-GCST005413	10	106747354	0.019	70127	0.1759	Type 2 diabetes || id:ebi-a-GCST005413	Type 2 diabetes	Type 2 diabetes || ||	TRUE	igd	106747354	0.0164	10	1.33601e-08	55374	ieu-a-1183	ADHD || id:ieu-a-1183	TRUE	reported	igd	1	TRUE
4	rs1427829	G	A	G	A	-0.0799012	-0.0033	NA	0.543	FALSE	FALSE	FALSE	ebi-a-GCST005413	12	89760744	0.0157	70127	0.8328	Type 2 diabetes || id:ebi-a-GCST005413	Type 2 diabetes	Type 2 diabetes || ||	TRUE	igd	89760744	0.0133	12	1.82201e-09	55374	ieu-a-1183	ADHD || id:ieu-a-1183	TRUE	reported	igd	1	TRUE
5	rs212178	A	G	A	G	-0.1154	-0.0248	NA	0.1066	FALSE	FALSE	FALSE	ebi-a-GCST005413	16	72578131	0.0253	70127	0.3283	Type 2 diabetes || id:ebi-a-GCST005413	Type 2 diabetes	Type 2 diabetes || ||	TRUE	igd	72578131	0.02	16	7.67697e-09	55374	ieu-a-1183	ADHD || id:ieu-a-1183	TRUE	reported	igd	1	TRUE
6	rs281324	C	T	C	T	0.0744973	0.0299	NA	0.5334	FALSE	FALSE	FALSE	ebi-a-GCST005413	15	47754018	0.0157	70127	0.0577404	Type 2 diabetes || id:ebi-a-GCST005413	Type 2 diabetes	Type 2 diabetes || ||	TRUE	igd	47754018	0.0134	15	2.678e-08	55374	ieu-a-1183	ADHD || id:ieu-a-1183	TRUE	reported	igd	1	TRUE
7	rs4858241	G	T	G	T	-0.0789036	0.0052	NA	0.6322	FALSE	FALSE	FALSE	ebi-a-GCST005413	3	20669071	0.0163	70127	0.7485	Type 2 diabetes || id:ebi-a-GCST005413	Type 2 diabetes	Type 2 diabetes || ||	TRUE	igd	20669071	0.014	3	1.74e-08	55374	ieu-a-1183	ADHD || id:ieu-a-1183	TRUE	reported	igd	1	TRUE
8	rs4916723	C	A	C	A	0.0766003	0.015	NA	0.5897	FALSE	FALSE	FALSE	ebi-a-GCST005413	5	87854395	0.0161	70127	0.3513	Type 2 diabetes || id:ebi-a-GCST005413	Type 2 diabetes	Type 2 diabetes || ||	TRUE	igd	87854395	0.0135	5	1.57601e-08	55374	ieu-a-1183	ADHD || id:ieu-a-1183	TRUE	reported	igd	1	TRUE
9	rs74760947	G	A	G	A	0.179797	0.0348	NA	0.9549	FALSE	FALSE	FALSE	ebi-a-GCST005413	8	34352610	0.0381	70127	0.3619	Type 2 diabetes || id:ebi-a-GCST005413	Type 2 diabetes	Type 2 diabetes || ||	TRUE	igd	34352610	0.0317	8	1.348e-08	55374	ieu-a-1183	ADHD || id:ieu-a-1183	TRUE	reported	igd	1	TRUE
10	rs9677504	A	G	A	G	0.116903	0.0283	NA	0.102	FALSE	FALSE	FALSE	ebi-a-GCST005413	2	215181889	0.0261	70127	0.2788	Type 2 diabetes || id:ebi-a-GCST005413	Type 2 diabetes	Type 2 diabetes || ||	TRUE	igd	215181889	0.0206	2	1.39101e-08	55374	ieu-a-1183	ADHD || id:ieu-a-1183	TRUE	reported	igd	1	TRUE

## Sheet: ADHD-BMI
	SNP	effect_allele.exposure	other_allele.exposure	effect_allele.outcome	other_allele.outcome	beta.exposure	beta.outcome	eaf.exposure	eaf.outcome	remove	palindromic	ambiguous	id.outcome	chr	pos	se.outcome	samplesize.outcome	pval.outcome	outcome	originalname.outcome	outcome.deprecated	mr_keep.outcome	data_source.outcome	proxy.outcome	target_snp.outcome	proxy_snp.outcome	target_a1.outcome	target_a2.outcome	proxy_a1.outcome	proxy_a2.outcome	pos.exposure	se.exposure	chr.exposure	pval.exposure	samplesize.exposure	id.exposure	exposure	mr_keep.exposure	pval_origin.exposure	data_source.exposure	action	mr_keep
1	rs10262192	A	G	A	G	0.073204	0.0025	NA	0.454	FALSE	FALSE	FALSE	ieu-b-40	7	114091753	0.0017	680124	0.15	body mass index || id:ieu-b-40	body mass index	body mass index || ||	TRUE	igd	NA	NA	NA	NA	NA	NA	NA	114091753	0.0132	7	2.88702e-08	55374	ieu-a-1183	ADHD || id:ieu-a-1183	TRUE	reported	igd	1	TRUE
2	rs112984125	A	G	A	G	-0.106005	-0.0001	NA	0.3116	FALSE	FALSE	FALSE	ieu-b-40	1	44237465	0.0019	691784	0.94	body mass index || id:ieu-b-40	body mass index	body mass index || ||	TRUE	igd	TRUE	rs112984125	rs7516647	A	G	T	C	44173423	0.0146	1	3.58096e-13	55374	ieu-a-1183	ADHD || id:ieu-a-1183	TRUE	reported	igd	1	TRUE
3	rs11591402	A	T	A	T	-0.0929051	-0.0078	NA	0.186	FALSE	TRUE	TRUE	ieu-b-40	10	106766383	0.0022	685981	0.000359998	body mass index || id:ieu-b-40	body mass index	body mass index || ||	TRUE	igd	TRUE	rs11591402	rs9783191	A	T	G	A	106747354	0.0164	10	1.33601e-08	55374	ieu-a-1183	ADHD || id:ieu-a-1183	TRUE	reported	igd	1	TRUE
4	rs1427829	G	A	G	A	-0.0799012	-0.0128	NA	0.5366	FALSE	FALSE	FALSE	ieu-b-40	12	89760744	0.0017	677575	1.50003e-13	body mass index || id:ieu-b-40	body mass index	body mass index || ||	TRUE	igd	NA	NA	NA	NA	NA	NA	NA	89760744	0.0133	12	1.82201e-09	55374	ieu-a-1183	ADHD || id:ieu-a-1183	TRUE	reported	igd	1	TRUE
5	rs212178	A	G	A	G	-0.1154	-0.0148	NA	0.8966	FALSE	FALSE	FALSE	ieu-b-40	16	72653326	0.0027	790765	5.49997e-08	body mass index || id:ieu-b-40	body mass index	body mass index || ||	TRUE	igd	TRUE	rs212178	rs12924285	G	A	A	G	72578131	0.02	16	7.67697e-09	55374	ieu-a-1183	ADHD || id:ieu-a-1183	TRUE	reported	igd	1	TRUE
6	rs281324	C	T	C	T	0.0744973	-0.0043	NA	0.4719	FALSE	FALSE	FALSE	ieu-b-40	15	47769424	0.0017	688757	0.0129999	body mass index || id:ieu-b-40	body mass index	body mass index || ||	TRUE	igd	TRUE	rs281324	rs281320	C	T	G	T	47754018	0.0134	15	2.678e-08	55374	ieu-a-1183	ADHD || id:ieu-a-1183	TRUE	reported	igd	1	TRUE
7	rs4858241	G	T	G	T	-0.0789036	-0.0091	NA	0.3769	FALSE	FALSE	FALSE	ieu-b-40	3	20669071	0.0019	523623	2.69998e-06	body mass index || id:ieu-b-40	body mass index	body mass index || ||	TRUE	igd	NA	NA	NA	NA	NA	NA	NA	20669071	0.014	3	1.74e-08	55374	ieu-a-1183	ADHD || id:ieu-a-1183	TRUE	reported	igd	1	TRUE
8	rs4916723	C	A	C	A	0.0766003	-0.0021	NA	0.3786	FALSE	FALSE	FALSE	ieu-b-40	5	87858930	0.0018	684451	0.23	body mass index || id:ieu-b-40	body mass index	body mass index || ||	TRUE	igd	TRUE	rs4916723	rs17422060	C	A	G	T	87854395	0.0135	5	1.57601e-08	55374	ieu-a-1183	ADHD || id:ieu-a-1183	TRUE	reported	igd	1	TRUE
9	rs9677504	A	G	A	G	0.116903	-0.0042	NA	0.09471	FALSE	FALSE	FALSE	ieu-b-40	2	215181889	0.0029	687200	0.15	body mass index || id:ieu-b-40	body mass index	body mass index || ||	TRUE	igd	NA	NA	NA	NA	NA	NA	NA	215181889	0.0206	2	1.39101e-08	55374	ieu-a-1183	ADHD || id:ieu-a-1183	TRUE	reported	igd	1	TRUE

## Sheet: ADHD-WC
	SNP	effect_allele.exposure	other_allele.exposure	effect_allele.outcome	other_allele.outcome	beta.exposure	beta.outcome	eaf.exposure	eaf.outcome	remove	palindromic	ambiguous	id.outcome	chr	pos	se.outcome	samplesize.outcome	pval.outcome	outcome	originalname.outcome	outcome.deprecated	mr_keep.outcome	data_source.outcome	pos.exposure	se.exposure	chr.exposure	pval.exposure	samplesize.exposure	id.exposure	exposure	mr_keep.exposure	pval_origin.exposure	data_source.exposure	action	mr_keep
1	rs10262192	A	G	A	G	0.073204	0.00266488	NA	0.472576	FALSE	FALSE	FALSE	ukb-b-9405	7	114091753	0.00180372	462166	0.14	Waist circumference || id:ukb-b-9405	Waist circumference	Waist circumference || ||	TRUE	igd	114091753	0.0132	7	2.89e-08	55374	ieu-a-1183	ADHD || id:ieu-a-1183	TRUE	reported	igd	1	TRUE
2	rs112984125	A	G	A	G	-0.106005	-0.0024101	NA	0.298338	FALSE	FALSE	FALSE	ukb-b-9405	1	44173423	0.00195075	462166	0.22	Waist circumference || id:ukb-b-9405	Waist circumference	Waist circumference || ||	TRUE	igd	44173423	0.0146	1	3.58e-13	55374	ieu-a-1183	ADHD || id:ieu-a-1183	TRUE	reported	igd	1	TRUE
3	rs11591402	A	T	A	T	-0.0929051	-0.0080787	NA	0.208982	FALSE	TRUE	TRUE	ukb-b-9405	10	106747354	0.00220054	462166	0.00024	Waist circumference || id:ukb-b-9405	Waist circumference	Waist circumference || ||	TRUE	igd	106747354	0.0164	10	1.34e-08	55374	ieu-a-1183	ADHD || id:ieu-a-1183	TRUE	reported	igd	1	TRUE
4	rs1427829	G	A	G	A	-0.0799012	-0.0144365	NA	0.545364	FALSE	FALSE	FALSE	ukb-b-9405	12	89760744	0.00179593	462166	9.1e-16	Waist circumference || id:ukb-b-9405	Waist circumference	Waist circumference || ||	TRUE	igd	89760744	0.0133	12	1.82e-09	55374	ieu-a-1183	ADHD || id:ieu-a-1183	TRUE	reported	igd	1	TRUE
5	rs212178	A	G	A	G	-0.1154	-0.0111581	NA	0.88748	FALSE	FALSE	FALSE	ukb-b-9405	16	72578131	0.00285016	462166	9e-05	Waist circumference || id:ukb-b-9405	Waist circumference	Waist circumference || ||	TRUE	igd	72578131	0.02	16	7.68e-09	55374	ieu-a-1183	ADHD || id:ieu-a-1183	TRUE	reported	igd	1	TRUE
6	rs281324	C	T	C	T	0.0744973	0.00064799	NA	0.47167	FALSE	FALSE	FALSE	ukb-b-9405	15	47754018	0.0017638	462166	0.709999	Waist circumference || id:ukb-b-9405	Waist circumference	Waist circumference || ||	TRUE	igd	47754018	0.0134	15	2.68e-08	55374	ieu-a-1183	ADHD || id:ieu-a-1183	TRUE	reported	igd	1	TRUE
7	rs4858241	G	T	G	T	-0.0789036	-0.0079013	NA	0.374533	FALSE	FALSE	FALSE	ukb-b-9405	3	20669071	0.00185252	462166	2e-05	Waist circumference || id:ukb-b-9405	Waist circumference	Waist circumference || ||	TRUE	igd	20669071	0.014	3	1.74e-08	55374	ieu-a-1183	ADHD || id:ieu-a-1183	TRUE	reported	igd	1	TRUE
8	rs4916723	C	A	C	A	0.0766003	0.00388641	NA	0.420655	FALSE	FALSE	FALSE	ukb-b-9405	5	87854395	0.00183044	462166	0.0340001	Waist circumference || id:ukb-b-9405	Waist circumference	Waist circumference || ||	TRUE	igd	87854395	0.0135	5	1.58e-08	55374	ieu-a-1183	ADHD || id:ieu-a-1183	TRUE	reported	igd	1	TRUE
9	rs74760947	G	A	G	A	0.179797	0.00136975	NA	0.047484	FALSE	FALSE	FALSE	ukb-b-9405	8	34352610	0.00424125	462166	0.75	Waist circumference || id:ukb-b-9405	Waist circumference	Waist circumference || ||	TRUE	igd	34352610	0.0317	8	1.35e-08	55374	ieu-a-1183	ADHD || id:ieu-a-1183	TRUE	reported	igd	1	TRUE
10	rs9677504	A	G	A	G	0.116903	-1.06e-05	NA	0.094701	FALSE	FALSE	FALSE	ukb-b-9405	2	215181889	0.00307372	462166	1	Waist circumference || id:ukb-b-9405	Waist circumference	Waist circumference || ||	TRUE	igd	215181889	0.0206	2	1.39e-08	55374	ieu-a-1183	ADHD || id:ieu-a-1183	TRUE	reported	igd	1	TRUE

## Sheet: ADHD-HC
	SNP	effect_allele.exposure	other_allele.exposure	effect_allele.outcome	other_allele.outcome	beta.exposure	beta.outcome	eaf.exposure	eaf.outcome	remove	palindromic	ambiguous	id.outcome	chr	pos	se.outcome	samplesize.outcome	pval.outcome	outcome	originalname.outcome	outcome.deprecated	mr_keep.outcome	data_source.outcome	pos.exposure	se.exposure	chr.exposure	pval.exposure	samplesize.exposure	id.exposure	exposure	mr_keep.exposure	pval_origin.exposure	data_source.exposure	action	mr_keep
1	rs10262192	A	G	A	G	0.073204	-0.00205726	NA	0.472589	FALSE	FALSE	FALSE	ukb-b-15590	7	114091753	0.00200966	462117	0.31	Hip circumference || id:ukb-b-15590	Hip circumference	Hip circumference || ||	TRUE	igd	114091753	0.0132	7	2.88702e-08	55374	ieu-a-1183	ADHD || id:ieu-a-1183	TRUE	reported	igd	1	TRUE
2	rs112984125	A	G	A	G	-0.106005	0.00189933	NA	0.298342	FALSE	FALSE	FALSE	ukb-b-15590	1	44173423	0.00217249	462117	0.38	Hip circumference || id:ukb-b-15590	Hip circumference	Hip circumference || ||	TRUE	igd	44173423	0.0146	1	3.58096e-13	55374	ieu-a-1183	ADHD || id:ieu-a-1183	TRUE	reported	igd	1	TRUE
3	rs11591402	A	T	A	T	-0.0929051	-0.00444739	NA	0.208991	FALSE	TRUE	TRUE	ukb-b-15590	10	106747354	0.00245218	462117	0.0700003	Hip circumference || id:ukb-b-15590	Hip circumference	Hip circumference || ||	TRUE	igd	106747354	0.0164	10	1.33601e-08	55374	ieu-a-1183	ADHD || id:ieu-a-1183	TRUE	reported	igd	1	TRUE
4	rs1427829	G	A	G	A	-0.0799012	-0.0130672	NA	0.545348	FALSE	FALSE	FALSE	ukb-b-15590	12	89760744	0.00199997	462117	6.4003e-11	Hip circumference || id:ukb-b-15590	Hip circumference	Hip circumference || ||	TRUE	igd	89760744	0.0133	12	1.82201e-09	55374	ieu-a-1183	ADHD || id:ieu-a-1183	TRUE	reported	igd	1	TRUE
5	rs212178	A	G	A	G	-0.1154	-0.0134998	NA	0.887479	FALSE	FALSE	FALSE	ukb-b-15590	16	72578131	0.00317579	462117	2.1e-05	Hip circumference || id:ukb-b-15590	Hip circumference	Hip circumference || ||	TRUE	igd	72578131	0.02	16	7.67697e-09	55374	ieu-a-1183	ADHD || id:ieu-a-1183	TRUE	reported	igd	1	TRUE
6	rs281324	C	T	C	T	0.0744973	-0.00345311	NA	0.471669	FALSE	FALSE	FALSE	ukb-b-15590	15	47754018	0.00196507	462117	0.0790005	Hip circumference || id:ukb-b-15590	Hip circumference	Hip circumference || ||	TRUE	igd	47754018	0.0134	15	2.678e-08	55374	ieu-a-1183	ADHD || id:ieu-a-1183	TRUE	reported	igd	1	TRUE
7	rs4858241	G	T	G	T	-0.0789036	-0.0090247	NA	0.374533	FALSE	FALSE	FALSE	ukb-b-15590	3	20669071	0.00206369	462117	1.2e-05	Hip circumference || id:ukb-b-15590	Hip circumference	Hip circumference || ||	TRUE	igd	20669071	0.014	3	1.74e-08	55374	ieu-a-1183	ADHD || id:ieu-a-1183	TRUE	reported	igd	1	TRUE
8	rs4916723	C	A	C	A	0.0766003	0.00339558	NA	0.420648	FALSE	FALSE	FALSE	ukb-b-15590	5	87854395	0.00203888	462117	0.0959997	Hip circumference || id:ukb-b-15590	Hip circumference	Hip circumference || ||	TRUE	igd	87854395	0.0135	5	1.57601e-08	55374	ieu-a-1183	ADHD || id:ieu-a-1183	TRUE	reported	igd	1	TRUE
9	rs74760947	G	A	G	A	0.179797	-0.00209427	NA	0.047488	FALSE	FALSE	FALSE	ukb-b-15590	8	34352610	0.00472561	462117	0.66	Hip circumference || id:ukb-b-15590	Hip circumference	Hip circumference || ||	TRUE	igd	34352610	0.0317	8	1.348e-08	55374	ieu-a-1183	ADHD || id:ieu-a-1183	TRUE	reported	igd	1	TRUE
10	rs9677504	A	G	A	G	0.116903	0.000361534	NA	0.094704	FALSE	FALSE	FALSE	ukb-b-15590	2	215181889	0.00342321	462117	0.92	Hip circumference || id:ukb-b-15590	Hip circumference	Hip circumference || ||	TRUE	igd	215181889	0.0206	2	1.39101e-08	55374	ieu-a-1183	ADHD || id:ieu-a-1183	TRUE	reported	igd	1	TRUE

## Sheet: ADHD-WHR
	SNP	effect_allele.exposure	other_allele.exposure	effect_allele.outcome	other_allele.outcome	beta.exposure	beta.outcome	eaf.exposure	eaf.outcome	remove	palindromic	ambiguous	id.outcome	chr	pos	se.outcome	samplesize.outcome	pval.outcome	outcome	originalname.outcome	outcome.deprecated	mr_keep.outcome	data_source.outcome	proxy.outcome	target_snp.outcome	proxy_snp.outcome	target_a1.outcome	target_a2.outcome	proxy_a1.outcome	proxy_a2.outcome	pos.exposure	se.exposure	chr.exposure	pval.exposure	samplesize.exposure	id.exposure	exposure	mr_keep.exposure	pval_origin.exposure	data_source.exposure	action	mr_keep
1	rs10262192	A	G	A	G	0.073204	0.014	NA	0.5	FALSE	FALSE	FALSE	ieu-a-72	7	114091753	0.0042	144574	0.000790005	Waist-to-hip ratio || id:ieu-a-72	Waist-to-hip ratio	Waist-to-hip ratio || ||	TRUE	igd	NA	NA	NA	NA	NA	NA	NA	114091753	0.0132	7	2.88702e-08	55374	ieu-a-1183	ADHD || id:ieu-a-1183	TRUE	reported	igd	1	TRUE
2	rs112984125	A	G	A	G	-0.106005	-0.0053	NA	0.322	FALSE	FALSE	FALSE	ieu-a-72	1	44237465	0.0044	144592	0.23	Waist-to-hip ratio || id:ieu-a-72	Waist-to-hip ratio	Waist-to-hip ratio || ||	TRUE	igd	TRUE	rs112984125	rs7516647	A	G	T	C	44173423	0.0146	1	3.58096e-13	55374	ieu-a-1183	ADHD || id:ieu-a-1183	TRUE	reported	igd	1	TRUE
3	rs11591402	A	T	A	T	-0.0929051	-0.012	NA	0.1833	FALSE	TRUE	TRUE	ieu-a-72	10	106747354	0.0051	144579	0.0230001	Waist-to-hip ratio || id:ieu-a-72	Waist-to-hip ratio	Waist-to-hip ratio || ||	TRUE	igd	NA	NA	NA	NA	NA	NA	NA	106747354	0.0164	10	1.33601e-08	55374	ieu-a-1183	ADHD || id:ieu-a-1183	TRUE	reported	igd	1	TRUE
4	rs1427829	G	A	G	A	-0.0799012	-0.0052	NA	0.6	FALSE	FALSE	FALSE	ieu-a-72	12	89760744	0.0043	131452	0.23	Waist-to-hip ratio || id:ieu-a-72	Waist-to-hip ratio	Waist-to-hip ratio || ||	TRUE	igd	NA	NA	NA	NA	NA	NA	NA	89760744	0.0133	12	1.82201e-09	55374	ieu-a-1183	ADHD || id:ieu-a-1183	TRUE	reported	igd	1	TRUE
5	rs212178	A	G	A	G	-0.1154	-0.0003	NA	0.8417	FALSE	FALSE	FALSE	ieu-a-72	16	72653326	0.0056	225972	0.96	Waist-to-hip ratio || id:ieu-a-72	Waist-to-hip ratio	Waist-to-hip ratio || ||	TRUE	igd	TRUE	rs212178	rs12924285	G	A	A	G	72578131	0.02	16	7.67697e-09	55374	ieu-a-1183	ADHD || id:ieu-a-1183	TRUE	reported	igd	1	TRUE
6	rs281324	C	T	C	T	0.0744973	0.01	NA	0.5583	FALSE	FALSE	FALSE	ieu-a-72	15	47754018	0.0042	144587	0.0129999	Waist-to-hip ratio || id:ieu-a-72	Waist-to-hip ratio	Waist-to-hip ratio || ||	TRUE	igd	NA	NA	NA	NA	NA	NA	NA	47754018	0.0134	15	2.678e-08	55374	ieu-a-1183	ADHD || id:ieu-a-1183	TRUE	reported	igd	1	TRUE
7	rs4858241	G	T	G	T	-0.0789036	-0.012	NA	NA	FALSE	FALSE	FALSE	ieu-a-72	3	20669071	0.0074	53109	0.0969996	Waist-to-hip ratio || id:ieu-a-72	Waist-to-hip ratio	Waist-to-hip ratio || ||	TRUE	igd	NA	NA	NA	NA	NA	NA	NA	20669071	0.014	3	1.74e-08	55374	ieu-a-1183	ADHD || id:ieu-a-1183	TRUE	reported	igd	1	TRUE
8	rs4916723	C	A	C	A	0.0766003	0.0073	NA	0.4667	FALSE	FALSE	FALSE	ieu-a-72	5	87854395	0.0043	144359	0.0899995	Waist-to-hip ratio || id:ieu-a-72	Waist-to-hip ratio	Waist-to-hip ratio || ||	TRUE	igd	NA	NA	NA	NA	NA	NA	NA	87854395	0.0135	5	1.57601e-08	55374	ieu-a-1183	ADHD || id:ieu-a-1183	TRUE	reported	igd	1	TRUE
9	rs9677504	A	G	A	G	0.116903	-0.0027	NA	0.1	FALSE	FALSE	FALSE	ieu-a-72	2	215181889	0.0069	144471	0.69	Waist-to-hip ratio || id:ieu-a-72	Waist-to-hip ratio	Waist-to-hip ratio || ||	TRUE	igd	NA	NA	NA	NA	NA	NA	NA	215181889	0.0206	2	1.39101e-08	55374	ieu-a-1183	ADHD || id:ieu-a-1183	TRUE	reported	igd	1	TRUE

## Sheet: ADHD-BFP
	SNP	effect_allele.exposure	other_allele.exposure	effect_allele.outcome	other_allele.outcome	beta.exposure	beta.outcome	eaf.exposure	eaf.outcome	remove	palindromic	ambiguous	id.outcome	chr	pos	se.outcome	samplesize.outcome	pval.outcome	outcome	originalname.outcome	outcome.deprecated	mr_keep.outcome	data_source.outcome	pos.exposure	se.exposure	chr.exposure	pval.exposure	samplesize.exposure	id.exposure	exposure	mr_keep.exposure	pval_origin.exposure	data_source.exposure	action	mr_keep
1	rs10262192	A	G	A	G	0.073204	-0.0006321	NA	0.47259	FALSE	FALSE	FALSE	ukb-b-8909	7	114091753	0.0015544	454633	0.68	Body fat percentage || id:ukb-b-8909	Body fat percentage	Body fat percentage || ||	TRUE	igd	114091753	0.0132	7	2.89e-08	55374	ieu-a-1183	ADHD || id:ieu-a-1183	TRUE	reported	igd	1	TRUE
2	rs112984125	A	G	A	G	-0.106005	-0.001297	NA	0.298273	FALSE	FALSE	FALSE	ukb-b-8909	1	44173423	0.00168075	454633	0.44	Body fat percentage || id:ukb-b-8909	Body fat percentage	Body fat percentage || ||	TRUE	igd	44173423	0.0146	1	3.58e-13	55374	ieu-a-1183	ADHD || id:ieu-a-1183	TRUE	reported	igd	1	TRUE
3	rs11591402	A	T	A	T	-0.0929051	-0.0058142	NA	0.209105	FALSE	TRUE	TRUE	ukb-b-8909	10	106747354	0.0018961	454633	0.00219999	Body fat percentage || id:ukb-b-8909	Body fat percentage	Body fat percentage || ||	TRUE	igd	106747354	0.0164	10	1.34e-08	55374	ieu-a-1183	ADHD || id:ieu-a-1183	TRUE	reported	igd	1	TRUE
4	rs1427829	G	A	G	A	-0.0799012	-0.0134669	NA	0.545373	FALSE	FALSE	FALSE	ukb-b-8909	12	89760744	0.00154735	454633	3.2e-18	Body fat percentage || id:ukb-b-8909	Body fat percentage	Body fat percentage || ||	TRUE	igd	89760744	0.0133	12	1.82e-09	55374	ieu-a-1183	ADHD || id:ieu-a-1183	TRUE	reported	igd	1	TRUE
5	rs212178	A	G	A	G	-0.1154	-0.0080085	NA	0.887544	FALSE	FALSE	FALSE	ukb-b-8909	16	72578131	0.0024583	454633	0.00109999	Body fat percentage || id:ukb-b-8909	Body fat percentage	Body fat percentage || ||	TRUE	igd	72578131	0.02	16	7.68e-09	55374	ieu-a-1183	ADHD || id:ieu-a-1183	TRUE	reported	igd	1	TRUE
6	rs281324	C	T	C	T	0.0744973	-0.0015525	NA	0.471706	FALSE	FALSE	FALSE	ukb-b-8909	15	47754018	0.00152029	454633	0.31	Body fat percentage || id:ukb-b-8909	Body fat percentage	Body fat percentage || ||	TRUE	igd	47754018	0.0134	15	2.68e-08	55374	ieu-a-1183	ADHD || id:ieu-a-1183	TRUE	reported	igd	1	TRUE
7	rs4858241	G	T	G	T	-0.0789036	-0.0052253	NA	0.374607	FALSE	FALSE	FALSE	ukb-b-8909	3	20669071	0.00159623	454633	0.00109999	Body fat percentage || id:ukb-b-8909	Body fat percentage	Body fat percentage || ||	TRUE	igd	20669071	0.014	3	1.74e-08	55374	ieu-a-1183	ADHD || id:ieu-a-1183	TRUE	reported	igd	1	TRUE
8	rs4916723	C	A	C	A	0.0766003	0.00155678	NA	0.420655	FALSE	FALSE	FALSE	ukb-b-8909	5	87854395	0.00157746	454633	0.32	Body fat percentage || id:ukb-b-8909	Body fat percentage	Body fat percentage || ||	TRUE	igd	87854395	0.0135	5	1.58e-08	55374	ieu-a-1183	ADHD || id:ieu-a-1183	TRUE	reported	igd	1	TRUE
9	rs74760947	G	A	G	A	0.179797	-0.0010736	NA	0.047438	FALSE	FALSE	FALSE	ukb-b-8909	8	34352610	0.00365719	454633	0.77	Body fat percentage || id:ukb-b-8909	Body fat percentage	Body fat percentage || ||	TRUE	igd	34352610	0.0317	8	1.35e-08	55374	ieu-a-1183	ADHD || id:ieu-a-1183	TRUE	reported	igd	1	TRUE
10	rs9677504	A	G	A	G	0.116903	-0.0023964	NA	0.094651	FALSE	FALSE	FALSE	ukb-b-8909	2	215181889	0.00264832	454633	0.37	Body fat percentage || id:ukb-b-8909	Body fat percentage	Body fat percentage || ||	TRUE	igd	215181889	0.0206	2	1.39e-08	55374	ieu-a-1183	ADHD || id:ieu-a-1183	TRUE	reported	igd	1	TRUE

## Sheet: ADHD-BMR
	SNP	effect_allele.exposure	other_allele.exposure	effect_allele.outcome	other_allele.outcome	beta.exposure	beta.outcome	eaf.exposure	eaf.outcome	remove	palindromic	ambiguous	id.outcome	chr	pos	se.outcome	samplesize.outcome	pval.outcome	outcome	originalname.outcome	outcome.deprecated	mr_keep.outcome	data_source.outcome	pos.exposure	se.exposure	chr.exposure	pval.exposure	samplesize.exposure	id.exposure	exposure	mr_keep.exposure	pval_origin.exposure	data_source.exposure	action	mr_keep
1	rs10262192	A	G	A	G	0.073204	-0.00147563	NA	0.472568	FALSE	FALSE	FALSE	ukb-b-16446	7	114091753	0.00131599	454874	0.26	Basal metabolic rate || id:ukb-b-16446	Basal metabolic rate	Basal metabolic rate || ||	TRUE	igd	114091753	0.0132	7	2.88702e-08	55374	ieu-a-1183	ADHD || id:ieu-a-1183	TRUE	reported	igd	1	TRUE
2	rs112984125	A	G	A	G	-0.106005	0.00180582	NA	0.298278	FALSE	FALSE	FALSE	ukb-b-16446	1	44173423	0.00142174	454874	0.2	Basal metabolic rate || id:ukb-b-16446	Basal metabolic rate	Basal metabolic rate || ||	TRUE	igd	44173423	0.0146	1	3.58096e-13	55374	ieu-a-1183	ADHD || id:ieu-a-1183	TRUE	reported	igd	1	TRUE
3	rs11591402	A	T	A	T	-0.0929051	-0.00393869	NA	0.209113	FALSE	TRUE	TRUE	ukb-b-16446	10	106747354	0.00160655	454874	0.0140001	Basal metabolic rate || id:ukb-b-16446	Basal metabolic rate	Basal metabolic rate || ||	TRUE	igd	106747354	0.0164	10	1.33601e-08	55374	ieu-a-1183	ADHD || id:ieu-a-1183	TRUE	reported	igd	1	TRUE
4	rs1427829	G	A	G	A	-0.0799012	-0.00686931	NA	0.545371	FALSE	FALSE	FALSE	ukb-b-16446	12	89760744	0.00130961	454874	1.6e-07	Basal metabolic rate || id:ukb-b-16446	Basal metabolic rate	Basal metabolic rate || ||	TRUE	igd	89760744	0.0133	12	1.82201e-09	55374	ieu-a-1183	ADHD || id:ieu-a-1183	TRUE	reported	igd	1	TRUE
5	rs212178	A	G	A	G	-0.1154	-0.00488518	NA	0.88755	FALSE	FALSE	FALSE	ukb-b-16446	16	72578131	0.00208241	454874	0.0189998	Basal metabolic rate || id:ukb-b-16446	Basal metabolic rate	Basal metabolic rate || ||	TRUE	igd	72578131	0.02	16	7.67697e-09	55374	ieu-a-1183	ADHD || id:ieu-a-1183	TRUE	reported	igd	1	TRUE
6	rs281324	C	T	C	T	0.0744973	-0.00069663	NA	0.471714	FALSE	FALSE	FALSE	ukb-b-16446	15	47754018	0.0012886	454874	0.59	Basal metabolic rate || id:ukb-b-16446	Basal metabolic rate	Basal metabolic rate || ||	TRUE	igd	47754018	0.0134	15	2.678e-08	55374	ieu-a-1183	ADHD || id:ieu-a-1183	TRUE	reported	igd	1	TRUE
7	rs4858241	G	T	G	T	-0.0789036	-0.00440259	NA	0.374621	FALSE	FALSE	FALSE	ukb-b-16446	3	20669071	0.00135116	454874	0.00109999	Basal metabolic rate || id:ukb-b-16446	Basal metabolic rate	Basal metabolic rate || ||	TRUE	igd	20669071	0.014	3	1.74e-08	55374	ieu-a-1183	ADHD || id:ieu-a-1183	TRUE	reported	igd	1	TRUE
8	rs4916723	C	A	C	A	0.0766003	0.00359196	NA	0.420653	FALSE	FALSE	FALSE	ukb-b-16446	5	87854395	0.00133511	454874	0.00710003	Basal metabolic rate || id:ukb-b-16446	Basal metabolic rate	Basal metabolic rate || ||	TRUE	igd	87854395	0.0135	5	1.57601e-08	55374	ieu-a-1183	ADHD || id:ieu-a-1183	TRUE	reported	igd	1	TRUE
9	rs74760947	G	A	G	A	0.179797	-0.00418266	NA	0.047444	FALSE	FALSE	FALSE	ukb-b-16446	8	34352610	0.0030982	454874	0.18	Basal metabolic rate || id:ukb-b-16446	Basal metabolic rate	Basal metabolic rate || ||	TRUE	igd	34352610	0.0317	8	1.348e-08	55374	ieu-a-1183	ADHD || id:ieu-a-1183	TRUE	reported	igd	1	TRUE
10	rs9677504	A	G	A	G	0.116903	-0.000454221	NA	0.094643	FALSE	FALSE	FALSE	ukb-b-16446	2	215181889	0.0022419	454874	0.84	Basal metabolic rate || id:ukb-b-16446	Basal metabolic rate	Basal metabolic rate || ||	TRUE	igd	215181889	0.0206	2	1.39101e-08	55374	ieu-a-1183	ADHD || id:ieu-a-1183	TRUE	reported	igd	1	TRUE

## Sheet: BMI-T2DM
	SNP	effect_allele.exposure	other_allele.exposure	effect_allele.outcome	other_allele.outcome	beta.exposure	beta.outcome	eaf.exposure	eaf.outcome	remove	palindromic	ambiguous	id.outcome	chr	pos	se.outcome	samplesize.outcome	pval.outcome	outcome	originalname.outcome	outcome.deprecated	mr_keep.outcome	data_source.outcome	chr.exposure	pos.exposure	se.exposure	pval.exposure	samplesize.exposure	id.exposure	exposure	mr_keep.exposure	pval_origin.exposure	data_source.exposure	action	mr_keep
1	rs10009336	T	C	T	C	-0.014	-0.0203	0.1638	0.1643	FALSE	FALSE	FALSE	ebi-a-GCST005413	4	44480783	0.0211	70127	0.3359	Type 2 diabetes || id:ebi-a-GCST005413	Type 2 diabetes	Type 2 diabetes || ||	TRUE	igd	4	44480783	0.0022	2.19999e-10	794766	ieu-b-40	body mass index || id:ieu-b-40	TRUE	reported	igd	1	TRUE
2	rs1006896	C	A	C	A	-0.0234	-0.0264	0.1061	0.8957	FALSE	FALSE	FALSE	ebi-a-GCST005413	3	88104411	0.0259	70127	0.3089	Type 2 diabetes || id:ebi-a-GCST005413	Type 2 diabetes	Type 2 diabetes || ||	TRUE	igd	3	88104411	0.0027	5.50047e-18	691892	ieu-b-40	body mass index || id:ieu-b-40	TRUE	reported	igd	1	TRUE
3	rs10132280	A	C	A	C	-0.0223	-0.0126	0.3017	0.3071	FALSE	FALSE	FALSE	ebi-a-GCST005413	14	25928179	0.0172	70127	0.4643	Type 2 diabetes || id:ebi-a-GCST005413	Type 2 diabetes	Type 2 diabetes || ||	TRUE	igd	14	25928179	0.0018	5.60015e-35	786578	ieu-b-40	body mass index || id:ieu-b-40	TRUE	reported	igd	1	TRUE
4	rs10169594	C	T	C	T	0.0121	0.0007	0.3596	0.6429	FALSE	FALSE	FALSE	ebi-a-GCST005413	2	41637688	0.0164	70127	0.9644	Type 2 diabetes || id:ebi-a-GCST005413	Type 2 diabetes	Type 2 diabetes || ||	TRUE	igd	2	41637688	0.0018	1.99986e-11	685712	ieu-b-40	body mass index || id:ieu-b-40	TRUE	reported	igd	1	TRUE
5	rs10182181	G	A	G	A	0.0325	-0.0041	0.4753	0.5335	FALSE	FALSE	FALSE	ebi-a-GCST005413	2	25150296	0.0158	70127	0.7958	Type 2 diabetes || id:ebi-a-GCST005413	Type 2 diabetes	Type 2 diabetes || ||	TRUE	igd	2	25150296	0.0016	6.70039e-90	792111	ieu-b-40	body mass index || id:ieu-b-40	TRUE	reported	igd	1	TRUE
6	rs10192119	G	T	G	T	0.0166	-0.0023	0.1673	0.8305	FALSE	FALSE	FALSE	ebi-a-GCST005413	2	164581241	0.0207	70127	0.9115	Type 2 diabetes || id:ebi-a-GCST005413	Type 2 diabetes	Type 2 diabetes || ||	TRUE	igd	2	164581241	0.0022	2.99985e-14	795369	ieu-b-40	body mass index || id:ieu-b-40	TRUE	reported	igd	1	TRUE
7	rs10197031	C	T	C	T	0.0166	0.0204	0.2834	0.7181	FALSE	FALSE	FALSE	ebi-a-GCST005413	2	105454590	0.0174	70127	0.243	Type 2 diabetes || id:ebi-a-GCST005413	Type 2 diabetes	Type 2 diabetes || ||	TRUE	igd	2	105454590	0.0019	1.9002e-18	691479	ieu-b-40	body mass index || id:ieu-b-40	TRUE	reported	igd	1	TRUE
8	rs10243319	C	T	C	T	-0.0107	-0.0245	0.3939	0.6126	FALSE	FALSE	FALSE	ebi-a-GCST005413	7	147674678	0.0161	70127	0.1285	Type 2 diabetes || id:ebi-a-GCST005413	Type 2 diabetes	Type 2 diabetes || ||	TRUE	igd	7	147674678	0.0018	1.2e-09	690936	ieu-b-40	body mass index || id:ieu-b-40	TRUE	reported	igd	1	TRUE
9	rs10247983	A	G	A	G	0.0201	0.0068	0.9213	0.0794	FALSE	FALSE	FALSE	ebi-a-GCST005413	7	114590228	0.0297	70127	0.819	Type 2 diabetes || id:ebi-a-GCST005413	Type 2 diabetes	Type 2 diabetes || ||	TRUE	igd	7	114590228	0.0033	1.7e-09	672411	ieu-b-40	body mass index || id:ieu-b-40	TRUE	reported	igd	1	TRUE
10	rs10248136	T	C	T	C	-0.0097	-0.0219	0.5142	0.4884	FALSE	FALSE	FALSE	ebi-a-GCST005413	7	39077397	0.0157	70127	0.1618	Type 2 diabetes || id:ebi-a-GCST005413	Type 2 diabetes	Type 2 diabetes || ||	TRUE	igd	7	39077397	0.0017	2e-08	686892	ieu-b-40	body mass index || id:ieu-b-40	TRUE	reported	igd	1	TRUE
11	rs10269783	A	G	A	G	0.0133	0.0082	0.3896	0.3976	FALSE	FALSE	FALSE	ebi-a-GCST005413	7	49616203	0.016	70127	0.6071	Type 2 diabetes || id:ebi-a-GCST005413	Type 2 diabetes	Type 2 diabetes || ||	TRUE	igd	7	49616203	0.0017	1.39991e-15	790551	ieu-b-40	body mass index || id:ieu-b-40	TRUE	reported	igd	1	TRUE
12	rs10408324	T	C	T	C	-0.0124	0.0396	0.2744	0.272	FALSE	FALSE	FALSE	ebi-a-GCST005413	19	51774806	0.0178	70127	0.02559	Type 2 diabetes || id:ebi-a-GCST005413	Type 2 diabetes	Type 2 diabetes || ||	TRUE	igd	19	51774806	0.0019	9.49948e-11	690737	ieu-b-40	body mass index || id:ieu-b-40	TRUE	reported	igd	1	TRUE
13	rs10478110	C	A	C	A	0.01	0.0178	0.4348	0.5595	FALSE	FALSE	FALSE	ebi-a-GCST005413	5	112445734	0.0158	70127	0.2616	Type 2 diabetes || id:ebi-a-GCST005413	Type 2 diabetes	Type 2 diabetes || ||	TRUE	igd	5	112445734	0.0017	9.59997e-09	680441	ieu-b-40	body mass index || id:ieu-b-40	TRUE	reported	igd	1	TRUE
14	rs1048932	A	C	A	C	-0.016	-0.006	0.4162	0.4139	FALSE	FALSE	FALSE	ebi-a-GCST005413	11	115044850	0.0159	70127	0.7065	Type 2 diabetes || id:ebi-a-GCST005413	Type 2 diabetes	Type 2 diabetes || ||	TRUE	igd	11	115044850	0.0017	3.80014e-22	795167	ieu-b-40	body mass index || id:ieu-b-40	TRUE	reported	igd	1	TRUE
15	rs10492229	T	C	T	C	0.0142	0.0113	0.2268	0.217	FALSE	FALSE	FALSE	ebi-a-GCST005413	12	110602173	0.019	70127	0.551501	Type 2 diabetes || id:ebi-a-GCST005413	Type 2 diabetes	Type 2 diabetes || ||	TRUE	igd	12	110602173	0.0019	7.70016e-14	794845	ieu-b-40	body mass index || id:ieu-b-40	TRUE	reported	igd	1	TRUE
16	rs10510419	T	G	T	G	-0.0177	0.028	0.1416	0.1507	FALSE	FALSE	FALSE	ebi-a-GCST005413	3	12426936	0.0219	70127	0.2	Type 2 diabetes || id:ebi-a-GCST005413	Type 2 diabetes	Type 2 diabetes || ||	TRUE	igd	3	12426936	0.0023	2.19989e-14	789318	ieu-b-40	body mass index || id:ieu-b-40	TRUE	reported	igd	1	TRUE
17	rs10518694	A	C	A	C	0.0146	0.0778	0.1424	0.1404	FALSE	FALSE	FALSE	ebi-a-GCST005413	15	53072673	0.0224	70127	0.000501395	Type 2 diabetes || id:ebi-a-GCST005413	Type 2 diabetes	Type 2 diabetes || ||	TRUE	igd	15	53072673	0.0025	3.29997e-09	690554	ieu-b-40	body mass index || id:ieu-b-40	TRUE	reported	igd	1	TRUE
18	rs1064213	A	G	A	G	0.012	0.0084	0.492	0.4879	FALSE	FALSE	FALSE	ebi-a-GCST005413	2	198950240	0.0157	70127	0.5909	Type 2 diabetes || id:ebi-a-GCST005413	Type 2 diabetes	Type 2 diabetes || ||	TRUE	igd	2	198950240	0.0017	2.39994e-12	692576	ieu-b-40	body mass index || id:ieu-b-40	TRUE	reported	igd	1	TRUE
19	rs10733051	G	A	G	A	-0.0097	0.0287	0.4802	0.5191	FALSE	FALSE	FALSE	ebi-a-GCST005413	1	167280354	0.0157	70127	0.0678	Type 2 diabetes || id:ebi-a-GCST005413	Type 2 diabetes	Type 2 diabetes || ||	TRUE	igd	1	167280354	0.0016	2.90001e-09	781928	ieu-b-40	body mass index || id:ieu-b-40	TRUE	reported	igd	1	TRUE
20	rs10742752	C	T	C	T	0.0124	0.0205	0.6159	0.618	FALSE	FALSE	FALSE	ebi-a-GCST005413	11	45438374	0.0161	70127	0.2044	Type 2 diabetes || id:ebi-a-GCST005413	Type 2 diabetes	Type 2 diabetes || ||	TRUE	igd	11	45438374	0.0017	1.10002e-13	792704	ieu-b-40	body mass index || id:ieu-b-40	TRUE	reported	igd	1	TRUE
21	rs10747488	A	C	A	C	-0.0123	-0.035	0.7601	0.2346	FALSE	FALSE	FALSE	ebi-a-GCST005413	1	98299475	0.0185	70127	0.0585302	Type 2 diabetes || id:ebi-a-GCST005413	Type 2 diabetes	Type 2 diabetes || ||	TRUE	igd	1	98299475	0.002	1.2e-09	689295	ieu-b-40	body mass index || id:ieu-b-40	TRUE	reported	igd	1	TRUE
22	rs10750215	T	G	T	G	0.0108	0.0084	0.3883	0.3817	FALSE	FALSE	FALSE	ebi-a-GCST005413	11	122505344	0.0162	70127	0.601999	Type 2 diabetes || id:ebi-a-GCST005413	Type 2 diabetes	Type 2 diabetes || ||	TRUE	igd	11	122505344	0.0017	1.29999e-10	788895	ieu-b-40	body mass index || id:ieu-b-40	TRUE	reported	igd	1	TRUE
23	rs1075901	C	T	C	T	0.0121	-0.0409	0.5639	0.5741	FALSE	FALSE	FALSE	ebi-a-GCST005413	17	15943910	0.0158	70127	0.00956093	Type 2 diabetes || id:ebi-a-GCST005413	Type 2 diabetes	Type 2 diabetes || ||	TRUE	igd	17	15943910	0.0016	1.20005e-13	794789	ieu-b-40	body mass index || id:ieu-b-40	TRUE	reported	igd	1	TRUE
24	rs10768994	C	T	C	T	-0.0114	-0.0396	0.4337	0.5665	FALSE	FALSE	FALSE	ebi-a-GCST005413	11	43936945	0.0158	70127	0.0121099	Type 2 diabetes || id:ebi-a-GCST005413	Type 2 diabetes	Type 2 diabetes || ||	TRUE	igd	11	43936945	0.0017	6.4003e-12	791685	ieu-b-40	body mass index || id:ieu-b-40	TRUE	reported	igd	1	TRUE
25	rs10795422	G	A	G	A	0.0139	0.0329	0.6905	0.7009	FALSE	FALSE	FALSE	ebi-a-GCST005413	10	16759312	0.0173	70127	0.0566996	Type 2 diabetes || id:ebi-a-GCST005413	Type 2 diabetes	Type 2 diabetes || ||	TRUE	igd	10	16759312	0.0019	9.30037e-14	692108	ieu-b-40	body mass index || id:ieu-b-40	TRUE	reported	igd	1	TRUE
26	rs10811871	G	A	G	A	-0.0108	-0.0065	0.3829	0.6194	FALSE	FALSE	FALSE	ebi-a-GCST005413	9	23200766	0.0162	70127	0.6901	Type 2 diabetes || id:ebi-a-GCST005413	Type 2 diabetes	Type 2 diabetes || ||	TRUE	igd	9	23200766	0.0018	1.6e-09	686376	ieu-b-40	body mass index || id:ieu-b-40	TRUE	reported	igd	1	TRUE
27	rs10832778	G	C	G	C	0.0125	-0.0742	0.6222	0.6187	FALSE	TRUE	FALSE	ebi-a-GCST005413	11	17394073	0.0161	70127	4.14897e-06	Type 2 diabetes || id:ebi-a-GCST005413	Type 2 diabetes	Type 2 diabetes || ||	TRUE	igd	11	17394073	0.0017	1.29987e-13	783042	ieu-b-40	body mass index || id:ieu-b-40	TRUE	reported	igd	1	TRUE
28	rs10858334	G	C	G	C	0.0143	0.0155	0.1415	0.8619	FALSE	TRUE	FALSE	ebi-a-GCST005413	9	137989785	0.0403	70127	0.6997	Type 2 diabetes || id:ebi-a-GCST005413	Type 2 diabetes	Type 2 diabetes || ||	TRUE	igd	9	137989785	0.0026	2.69998e-08	672640	ieu-b-40	body mass index || id:ieu-b-40	TRUE	reported	igd	1	TRUE
29	rs10867256	T	C	T	C	-0.0118	-0.0164	0.553	0.4499	FALSE	FALSE	FALSE	ebi-a-GCST005413	9	81367391	0.0157	70127	0.2955	Type 2 diabetes || id:ebi-a-GCST005413	Type 2 diabetes	Type 2 diabetes || ||	TRUE	igd	9	81367391	0.0017	8.69961e-12	689493	ieu-b-40	body mass index || id:ieu-b-40	TRUE	reported	igd	1	TRUE
30	rs10878946	T	C	T	C	-0.0141	-0.0175	0.714	0.2924	FALSE	FALSE	FALSE	ebi-a-GCST005413	12	69642315	0.0172	70127	0.3086	Type 2 diabetes || id:ebi-a-GCST005413	Type 2 diabetes	Type 2 diabetes || ||	TRUE	igd	12	69642315	0.0019	3.59998e-13	685707	ieu-b-40	body mass index || id:ieu-b-40	TRUE	reported	igd	1	TRUE
31	rs10887578	C	G	C	G	0.0128	0.0243	0.4896	0.4891	FALSE	TRUE	TRUE	ebi-a-GCST005413	10	88096047	0.016	70127	0.1286	Type 2 diabetes || id:ebi-a-GCST005413	Type 2 diabetes	Type 2 diabetes || ||	TRUE	igd	10	88096047	0.0017	1.59993e-13	679172	ieu-b-40	body mass index || id:ieu-b-40	TRUE	reported	igd	1	TRUE
32	rs10914462	G	A	G	A	-0.0112	-0.0113	0.4255	0.5786	FALSE	FALSE	FALSE	ebi-a-GCST005413	1	32125943	0.0161	70127	0.4807	Type 2 diabetes || id:ebi-a-GCST005413	Type 2 diabetes	Type 2 diabetes || ||	TRUE	igd	1	32125943	0.0017	1.5e-10	689808	ieu-b-40	body mass index || id:ieu-b-40	TRUE	reported	igd	1	TRUE
33	rs10915840	A	G	A	G	-0.0118	-0.0141	0.283	0.2826	FALSE	FALSE	FALSE	ebi-a-GCST005413	1	225668524	0.0175	70127	0.4209	Type 2 diabetes || id:ebi-a-GCST005413	Type 2 diabetes	Type 2 diabetes || ||	TRUE	igd	1	225668524	0.0019	1.29999e-09	684857	ieu-b-40	body mass index || id:ieu-b-40	TRUE	reported	igd	1	TRUE
34	rs10920678	G	A	G	A	-0.0155	-0.0147	0.5709	0.5727	FALSE	FALSE	FALSE	ebi-a-GCST005413	1	190239907	0.0158	70127	0.3513	Type 2 diabetes || id:ebi-a-GCST005413	Type 2 diabetes	Type 2 diabetes || ||	TRUE	igd	1	190239907	0.0016	1.50003e-21	788624	ieu-b-40	body mass index || id:ieu-b-40	TRUE	reported	igd	1	TRUE
35	rs10938397	G	A	G	A	0.0324	0.0187	0.4317	0.5619	FALSE	FALSE	FALSE	ebi-a-GCST005413	4	45182527	0.0158	70127	0.2382	Type 2 diabetes || id:ebi-a-GCST005413	Type 2 diabetes	Type 2 diabetes || ||	TRUE	igd	4	45182527	0.0016	3.40017e-86	793518	ieu-b-40	body mass index || id:ieu-b-40	TRUE	reported	igd	1	TRUE
36	rs10942267	G	A	G	A	-0.0156	-0.0206	0.3088	0.6957	FALSE	FALSE	FALSE	ebi-a-GCST005413	5	80841914	0.0171	70127	0.2278	Type 2 diabetes || id:ebi-a-GCST005413	Type 2 diabetes	Type 2 diabetes || ||	TRUE	igd	5	80841914	0.0019	3.90032e-17	689084	ieu-b-40	body mass index || id:ieu-b-40	TRUE	reported	igd	1	TRUE
37	rs10953740	G	A	G	A	-0.0153	0.0013	0.5534	0.5472	FALSE	FALSE	FALSE	ebi-a-GCST005413	7	113460282	0.0158	70127	0.9346	Type 2 diabetes || id:ebi-a-GCST005413	Type 2 diabetes	Type 2 diabetes || ||	TRUE	igd	7	113460282	0.0017	1e-18	684419	ieu-b-40	body mass index || id:ieu-b-40	TRUE	reported	igd	1	TRUE
38	rs10962550	C	G	C	G	0.0182	0.019	0.1801	0.1868	FALSE	TRUE	FALSE	ebi-a-GCST005413	9	16720329	0.0202	70127	0.348	Type 2 diabetes || id:ebi-a-GCST005413	Type 2 diabetes	Type 2 diabetes || ||	TRUE	igd	9	16720329	0.0022	6.20012e-16	690579	ieu-b-40	body mass index || id:ieu-b-40	TRUE	reported	igd	1	TRUE
39	rs10968114	C	A	C	A	-0.0113	0.0053	0.4681	0.5288	FALSE	FALSE	FALSE	ebi-a-GCST005413	9	27800007	0.0156	70127	0.7326	Type 2 diabetes || id:ebi-a-GCST005413	Type 2 diabetes	Type 2 diabetes || ||	TRUE	igd	9	27800007	0.0017	6.09958e-11	686025	ieu-b-40	body mass index || id:ieu-b-40	TRUE	reported	igd	1	TRUE
40	rs10971709	T	C	T	C	0.0132	0.0114	0.2062	0.2136	FALSE	FALSE	FALSE	ebi-a-GCST005413	9	33804813	0.0191	70127	0.5499	Type 2 diabetes || id:ebi-a-GCST005413	Type 2 diabetes	Type 2 diabetes || ||	TRUE	igd	9	33804813	0.0021	6.19998e-10	688312	ieu-b-40	body mass index || id:ieu-b-40	TRUE	reported	igd	1	TRUE
41	rs10984756	G	C	G	C	0.0174	0.0488	0.1048	0.902	FALSE	TRUE	FALSE	ebi-a-GCST005413	9	122651784	0.0264	70127	0.0640206	Type 2 diabetes || id:ebi-a-GCST005413	Type 2 diabetes	Type 2 diabetes || ||	TRUE	igd	9	122651784	0.0029	1.09999e-09	689917	ieu-b-40	body mass index || id:ieu-b-40	TRUE	reported	igd	1	TRUE
42	rs11030618	T	C	T	C	0.011	-0.0172	0.5679	0.4447	FALSE	FALSE	FALSE	ebi-a-GCST005413	11	29243293	0.0158	70127	0.2771	Type 2 diabetes || id:ebi-a-GCST005413	Type 2 diabetes	Type 2 diabetes || ||	TRUE	igd	11	29243293	0.0017	2.39999e-10	690005	ieu-b-40	body mass index || id:ieu-b-40	TRUE	reported	igd	1	TRUE
43	rs11066188	A	G	A	G	-0.012	0.028	0.4181	0.4273	FALSE	FALSE	FALSE	ebi-a-GCST005413	12	112610714	0.0161	70127	0.0813505	Type 2 diabetes || id:ebi-a-GCST005413	Type 2 diabetes	Type 2 diabetes || ||	TRUE	igd	12	112610714	0.0017	8.10028e-13	792755	ieu-b-40	body mass index || id:ieu-b-40	TRUE	reported	igd	1	TRUE
44	rs11084553	G	A	G	A	-0.021	-0.0039	0.1518	0.8555	FALSE	FALSE	FALSE	ebi-a-GCST005413	19	31019780	0.0223	70127	0.8617	Type 2 diabetes || id:ebi-a-GCST005413	Type 2 diabetes	Type 2 diabetes || ||	TRUE	igd	19	31019780	0.0024	1.80011e-18	691103	ieu-b-40	body mass index || id:ieu-b-40	TRUE	reported	igd	1	TRUE
45	rs11105839	A	T	A	T	-0.0109	-0.0162	0.3799	0.3705	FALSE	TRUE	FALSE	ebi-a-GCST005413	12	91237920	0.0162	70127	0.3173	Type 2 diabetes || id:ebi-a-GCST005413	Type 2 diabetes	Type 2 diabetes || ||	TRUE	igd	12	91237920	0.0017	1.09999e-10	781573	ieu-b-40	body mass index || id:ieu-b-40	TRUE	reported	igd	1	TRUE
46	rs11115176	C	T	C	T	-0.0121	-0.0254	0.2399	0.7624	FALSE	FALSE	FALSE	ebi-a-GCST005413	12	82465797	0.0185	70127	0.1689	Type 2 diabetes || id:ebi-a-GCST005413	Type 2 diabetes	Type 2 diabetes || ||	TRUE	igd	12	82465797	0.0019	2e-10	792384	ieu-b-40	body mass index || id:ieu-b-40	TRUE	reported	igd	1	TRUE
47	rs11118308	G	A	G	A	-0.0101	0.0483	0.4703	0.5274	FALSE	FALSE	FALSE	ebi-a-GCST005413	1	219633869	0.0157	70127	0.00208401	Type 2 diabetes || id:ebi-a-GCST005413	Type 2 diabetes	Type 2 diabetes || ||	TRUE	igd	1	219633869	0.0016	4.79999e-10	794625	ieu-b-40	body mass index || id:ieu-b-40	TRUE	reported	igd	1	TRUE
48	rs1112613	A	G	A	G	-0.0133	-0.0143	0.1762	0.1783	FALSE	FALSE	FALSE	ebi-a-GCST005413	13	53651850	0.0205	70127	0.4841	Type 2 diabetes || id:ebi-a-GCST005413	Type 2 diabetes	Type 2 diabetes || ||	TRUE	igd	13	53651850	0.0023	3.40001e-09	682816	ieu-b-40	body mass index || id:ieu-b-40	TRUE	reported	igd	1	TRUE
49	rs11150911	C	A	C	A	-0.0133	-0.0272	0.7191	0.7036	FALSE	FALSE	FALSE	ebi-a-GCST005413	18	73498528	0.0172	70127	0.1149	Type 2 diabetes || id:ebi-a-GCST005413	Type 2 diabetes	Type 2 diabetes || ||	TRUE	igd	18	73498528	0.0018	4.70002e-13	781716	ieu-b-40	body mass index || id:ieu-b-40	TRUE	reported	igd	1	TRUE
50	rs11165643	T	C	T	C	0.0206	0.0094	0.5828	0.4179	FALSE	FALSE	FALSE	ebi-a-GCST005413	1	96924097	0.0159	70127	0.5518	Type 2 diabetes || id:ebi-a-GCST005413	Type 2 diabetes	Type 2 diabetes || ||	TRUE	igd	1	96924097	0.0017	1.39991e-35	792657	ieu-b-40	body mass index || id:ieu-b-40	TRUE	reported	igd	1	TRUE
51	rs11170468	C	A	C	A	-0.0123	0.0057	0.2326	0.7686	FALSE	FALSE	FALSE	ebi-a-GCST005413	12	39430048	0.0187	70127	0.759401	Type 2 diabetes || id:ebi-a-GCST005413	Type 2 diabetes	Type 2 diabetes || ||	TRUE	igd	12	39430048	0.0019	1.89998e-10	795265	ieu-b-40	body mass index || id:ieu-b-40	TRUE	reported	igd	1	TRUE
52	rs11173522	A	C	A	C	0.0128	0.0245	0.2078	0.2084	FALSE	FALSE	FALSE	ebi-a-GCST005413	12	60953472	0.0193	70127	0.2057	Type 2 diabetes || id:ebi-a-GCST005413	Type 2 diabetes	Type 2 diabetes || ||	TRUE	igd	12	60953472	0.0021	1.09999e-09	691593	ieu-b-40	body mass index || id:ieu-b-40	TRUE	reported	igd	1	TRUE
53	rs11185111	A	G	A	G	-0.0129	0.0063	0.3042	0.3018	FALSE	FALSE	FALSE	ebi-a-GCST005413	1	107962328	0.0172	70127	0.7123	Type 2 diabetes || id:ebi-a-GCST005413	Type 2 diabetes	Type 2 diabetes || ||	TRUE	igd	1	107962328	0.0019	7.70016e-12	686508	ieu-b-40	body mass index || id:ieu-b-40	TRUE	reported	igd	1	TRUE
54	rs11251352	G	A	G	A	0.0109	0.0252	0.5988	0.5906	FALSE	FALSE	FALSE	ebi-a-GCST005413	10	2585792	0.016	70127	0.1152	Type 2 diabetes || id:ebi-a-GCST005413	Type 2 diabetes	Type 2 diabetes || ||	TRUE	igd	10	2585792	0.0018	7.00003e-10	690804	ieu-b-40	body mass index || id:ieu-b-40	TRUE	reported	igd	1	TRUE
55	rs1144387	C	G	C	G	0.0098	-0.0246	0.5714	0.4393	FALSE	TRUE	TRUE	ebi-a-GCST005413	13	78365190	0.0158	70127	0.1193	Type 2 diabetes || id:ebi-a-GCST005413	Type 2 diabetes	Type 2 diabetes || ||	TRUE	igd	13	78365190	0.0017	1.6e-08	687565	ieu-b-40	body mass index || id:ieu-b-40	TRUE	reported	igd	1	TRUE
56	rs11496125	T	C	T	C	0.0169	0.0134	0.4212	0.4305	FALSE	FALSE	FALSE	ebi-a-GCST005413	7	103417557	0.0158	70127	0.3964	Type 2 diabetes || id:ebi-a-GCST005413	Type 2 diabetes	Type 2 diabetes || ||	TRUE	igd	7	103417557	0.0017	2.99985e-22	684574	ieu-b-40	body mass index || id:ieu-b-40	TRUE	reported	igd	1	TRUE
57	rs11505821	T	A	T	A	0.0311	-0.0316	0.0601	0.933	FALSE	TRUE	FALSE	ebi-a-GCST005413	7	76818677	0.0321	70127	0.3245	Type 2 diabetes || id:ebi-a-GCST005413	Type 2 diabetes	Type 2 diabetes || ||	TRUE	igd	7	76818677	0.0035	2.70023e-19	758322	ieu-b-40	body mass index || id:ieu-b-40	TRUE	reported	igd	1	TRUE
58	rs11538	G	A	G	A	0.0135	-0.0033	0.1805	0.8312	FALSE	FALSE	FALSE	ebi-a-GCST005413	22	18220831	0.0212	70127	0.8763	Type 2 diabetes || id:ebi-a-GCST005413	Type 2 diabetes	Type 2 diabetes || ||	TRUE	igd	22	18220831	0.0023	3.29997e-09	692349	ieu-b-40	body mass index || id:ieu-b-40	TRUE	reported	igd	1	TRUE
59	rs1158805	A	C	A	C	-0.0137	-0.01	0.3766	0.3755	FALSE	FALSE	FALSE	ebi-a-GCST005413	18	40736590	0.0162	70127	0.5347	Type 2 diabetes || id:ebi-a-GCST005413	Type 2 diabetes	Type 2 diabetes || ||	TRUE	igd	18	40736590	0.0018	1.20005e-14	691776	ieu-b-40	body mass index || id:ieu-b-40	TRUE	reported	igd	1	TRUE
60	rs11609659	C	T	C	T	-0.0154	-0.0113	0.2371	0.7634	FALSE	FALSE	FALSE	ebi-a-GCST005413	12	108296260	0.0186	70127	0.5424	Type 2 diabetes || id:ebi-a-GCST005413	Type 2 diabetes	Type 2 diabetes || ||	TRUE	igd	12	108296260	0.002	2.19989e-14	679177	ieu-b-40	body mass index || id:ieu-b-40	TRUE	reported	igd	1	TRUE
61	rs11611246	T	G	T	G	0.024	-0.0038	0.21	0.2068	FALSE	FALSE	FALSE	ebi-a-GCST005413	12	939480	0.0193	70127	0.8451	Type 2 diabetes || id:ebi-a-GCST005413	Type 2 diabetes	Type 2 diabetes || ||	TRUE	igd	12	939480	0.002	5.00035e-32	779823	ieu-b-40	body mass index || id:ieu-b-40	TRUE	reported	igd	1	TRUE
62	rs11615578	T	C	T	C	0.013	-0.0236	0.2474	0.2515	FALSE	FALSE	FALSE	ebi-a-GCST005413	12	121714935	0.0189	70127	0.2113	Type 2 diabetes || id:ebi-a-GCST005413	Type 2 diabetes	Type 2 diabetes || ||	TRUE	igd	12	121714935	0.002	8.10028e-11	669422	ieu-b-40	body mass index || id:ieu-b-40	TRUE	reported	igd	1	TRUE
63	rs11656076	A	G	A	G	-0.0142	-0.0276	0.2254	0.2333	FALSE	FALSE	FALSE	ebi-a-GCST005413	17	31464270	0.0186	70127	0.1386	Type 2 diabetes || id:ebi-a-GCST005413	Type 2 diabetes	Type 2 diabetes || ||	TRUE	igd	17	31464270	0.0021	5.60015e-12	691283	ieu-b-40	body mass index || id:ieu-b-40	TRUE	reported	igd	1	TRUE
64	rs11672660	T	C	T	C	-0.034	0.08	0.2049	0.2122	FALSE	FALSE	FALSE	ebi-a-GCST005413	19	46180184	0.0228	70127	0.0004454	Type 2 diabetes || id:ebi-a-GCST005413	Type 2 diabetes	Type 2 diabetes || ||	TRUE	igd	19	46180184	0.0021	1.69981e-60	768426	ieu-b-40	body mass index || id:ieu-b-40	TRUE	reported	igd	1	TRUE
65	rs11713193	A	G	A	G	0.0239	0.0017	0.5073	0.4939	FALSE	FALSE	FALSE	ebi-a-GCST005413	3	49924424	0.0158	70127	0.9166	Type 2 diabetes || id:ebi-a-GCST005413	Type 2 diabetes	Type 2 diabetes || ||	TRUE	igd	3	49924424	0.0017	2.39994e-44	692159	ieu-b-40	body mass index || id:ieu-b-40	TRUE	reported	igd	1	TRUE
66	rs11736228	T	A	T	A	-0.0139	-0.0099	0.2587	0.7337	FALSE	TRUE	FALSE	ebi-a-GCST005413	4	147376805	0.0178	70127	0.5798	Type 2 diabetes || id:ebi-a-GCST005413	Type 2 diabetes	Type 2 diabetes || ||	TRUE	igd	4	147376805	0.002	4.10015e-12	691580	ieu-b-40	body mass index || id:ieu-b-40	TRUE	reported	igd	1	TRUE
67	rs11738695	A	C	A	C	0.0097	0.0164	0.586	0.4131	FALSE	FALSE	FALSE	ebi-a-GCST005413	5	108699161	0.0159	70127	0.303	Type 2 diabetes || id:ebi-a-GCST005413	Type 2 diabetes	Type 2 diabetes || ||	TRUE	igd	5	108699161	0.0017	2e-08	691380	ieu-b-40	body mass index || id:ieu-b-40	TRUE	reported	igd	1	TRUE
68	rs11739877	T	C	T	C	0.0117	0.0225	0.6118	0.3924	FALSE	FALSE	FALSE	ebi-a-GCST005413	5	105876806	0.0162	70127	0.1644	Type 2 diabetes || id:ebi-a-GCST005413	Type 2 diabetes	Type 2 diabetes || ||	TRUE	igd	5	105876806	0.0018	6.59933e-11	692540	ieu-b-40	body mass index || id:ieu-b-40	TRUE	reported	igd	1	TRUE
69	rs11781699	C	T	C	T	0.0132	0.0168	0.1896	0.8081	FALSE	FALSE	FALSE	ebi-a-GCST005413	8	118863061	0.0202	70127	0.4043	Type 2 diabetes || id:ebi-a-GCST005413	Type 2 diabetes	Type 2 diabetes || ||	TRUE	igd	8	118863061	0.0021	3.09999e-10	784642	ieu-b-40	body mass index || id:ieu-b-40	TRUE	reported	igd	1	TRUE
70	rs11855853	T	C	T	C	-0.0145	0.0009	0.2649	0.2684	FALSE	FALSE	FALSE	ebi-a-GCST005413	15	78012618	0.0183	70127	0.9605	Type 2 diabetes || id:ebi-a-GCST005413	Type 2 diabetes	Type 2 diabetes || ||	TRUE	igd	15	78012618	0.002	2.39994e-13	682564	ieu-b-40	body mass index || id:ieu-b-40	TRUE	reported	igd	1	TRUE
71	rs1187352	C	T	C	T	0.0119	-0.0319	0.6518	0.6589	FALSE	FALSE	FALSE	ebi-a-GCST005413	9	87293457	0.0165	70127	0.0524204	Type 2 diabetes || id:ebi-a-GCST005413	Type 2 diabetes	Type 2 diabetes || ||	TRUE	igd	9	87293457	0.0018	6.00067e-11	688522	ieu-b-40	body mass index || id:ieu-b-40	TRUE	reported	igd	1	TRUE
72	rs11880870	G	A	G	A	-0.0189	0.0326	0.4801	0.5228	FALSE	FALSE	FALSE	ebi-a-GCST005413	19	18830704	0.0274	70127	0.2336	Type 2 diabetes || id:ebi-a-GCST005413	Type 2 diabetes	Type 2 diabetes || ||	TRUE	igd	19	18830704	0.0017	1e-28	717350	ieu-b-40	body mass index || id:ieu-b-40	TRUE	reported	igd	1	TRUE
73	rs11889536	G	A	G	A	-0.0189	-0.0138	0.1493	0.8454	FALSE	FALSE	FALSE	ebi-a-GCST005413	2	220163543	0.0221	70127	0.5308	Type 2 diabetes || id:ebi-a-GCST005413	Type 2 diabetes	Type 2 diabetes || ||	TRUE	igd	2	220163543	0.0024	6.4003e-15	688977	ieu-b-40	body mass index || id:ieu-b-40	TRUE	reported	igd	1	TRUE
74	rs11908637	A	G	A	G	-0.012	-0.0369	0.236	0.2264	FALSE	FALSE	FALSE	ebi-a-GCST005413	20	47428485	0.019	70127	0.0522204	Type 2 diabetes || id:ebi-a-GCST005413	Type 2 diabetes	Type 2 diabetes || ||	TRUE	igd	20	47428485	0.0021	4.90004e-09	691443	ieu-b-40	body mass index || id:ieu-b-40	TRUE	reported	igd	1	TRUE
75	rs11945861	A	G	A	G	-0.0148	-0.0085	0.2369	0.2372	FALSE	FALSE	FALSE	ebi-a-GCST005413	4	65700865	0.0185	70127	0.6459	Type 2 diabetes || id:ebi-a-GCST005413	Type 2 diabetes	Type 2 diabetes || ||	TRUE	igd	4	65700865	0.002	5.00035e-13	682451	ieu-b-40	body mass index || id:ieu-b-40	TRUE	reported	igd	1	TRUE
76	rs11951673	T	C	T	C	-0.0123	-0.0005	0.3941	0.3878	FALSE	FALSE	FALSE	ebi-a-GCST005413	5	95861012	0.0161	70127	0.9731	Type 2 diabetes || id:ebi-a-GCST005413	Type 2 diabetes	Type 2 diabetes || ||	TRUE	igd	5	95861012	0.0017	1.10002e-13	792278	ieu-b-40	body mass index || id:ieu-b-40	TRUE	reported	igd	1	TRUE
77	rs12033257	G	A	G	A	-0.0146	-0.0124	0.3835	0.6107	FALSE	FALSE	FALSE	ebi-a-GCST005413	1	112318484	0.0164	70127	0.4475	Type 2 diabetes || id:ebi-a-GCST005413	Type 2 diabetes	Type 2 diabetes || ||	TRUE	igd	1	112318484	0.0018	2.39994e-15	664083	ieu-b-40	body mass index || id:ieu-b-40	TRUE	reported	igd	1	TRUE
78	rs12041258	C	T	C	T	-0.0146	-0.0284	0.2287	0.7745	FALSE	FALSE	FALSE	ebi-a-GCST005413	1	195047936	0.0188	70127	0.1311	Type 2 diabetes || id:ebi-a-GCST005413	Type 2 diabetes	Type 2 diabetes || ||	TRUE	igd	1	195047936	0.002	9.49948e-13	688602	ieu-b-40	body mass index || id:ieu-b-40	TRUE	reported	igd	1	TRUE
79	rs12044597	G	A	G	A	0.0143	0.0039	0.5029	0.5036	FALSE	FALSE	FALSE	ebi-a-GCST005413	1	1708801	0.0158	70127	0.8034	Type 2 diabetes || id:ebi-a-GCST005413	Type 2 diabetes	Type 2 diabetes || ||	TRUE	igd	1	1708801	0.0016	1.69981e-18	789125	ieu-b-40	body mass index || id:ieu-b-40	TRUE	reported	igd	1	TRUE
80	rs12049202	T	C	T	C	0.024	-0.064	0.203	0.1946	FALSE	FALSE	FALSE	ebi-a-GCST005413	1	77967523	0.02	70127	0.00134899	Type 2 diabetes || id:ebi-a-GCST005413	Type 2 diabetes	Type 2 diabetes || ||	TRUE	igd	1	77967523	0.0022	1e-28	691566	ieu-b-40	body mass index || id:ieu-b-40	TRUE	reported	igd	1	TRUE
81	rs12098284	T	C	T	C	0.0178	0.0284	0.1241	0.1199	FALSE	FALSE	FALSE	ebi-a-GCST005413	10	76047464	0.024	70127	0.237	Type 2 diabetes || id:ebi-a-GCST005413	Type 2 diabetes	Type 2 diabetes || ||	TRUE	igd	10	76047464	0.0026	1.80011e-11	686167	ieu-b-40	body mass index || id:ieu-b-40	TRUE	reported	igd	1	TRUE
82	rs12150665	C	T	C	T	-0.0162	0.0263	0.4058	0.5924	FALSE	FALSE	FALSE	ebi-a-GCST005413	17	34914787	0.0159	70127	0.0971494	Type 2 diabetes || id:ebi-a-GCST005413	Type 2 diabetes	Type 2 diabetes || ||	TRUE	igd	17	34914787	0.0017	1.59993e-22	795501	ieu-b-40	body mass index || id:ieu-b-40	TRUE	reported	igd	1	TRUE
83	rs1218822	A	G	A	G	0.0168	0.0298	0.6663	0.3334	FALSE	FALSE	FALSE	ebi-a-GCST005413	13	28011963	0.0167	70127	0.0742198	Type 2 diabetes || id:ebi-a-GCST005413	Type 2 diabetes	Type 2 diabetes || ||	TRUE	igd	13	28011963	0.0017	1.9002e-22	794711	ieu-b-40	body mass index || id:ieu-b-40	TRUE	reported	igd	1	TRUE
84	rs12299814	A	C	A	C	-0.0157	-0.0287	0.2525	0.2466	FALSE	FALSE	FALSE	ebi-a-GCST005413	12	90216146	0.0183	70127	0.117	Type 2 diabetes || id:ebi-a-GCST005413	Type 2 diabetes	Type 2 diabetes || ||	TRUE	igd	12	90216146	0.002	5.19996e-15	687962	ieu-b-40	body mass index || id:ieu-b-40	TRUE	reported	igd	1	TRUE
85	rs12328930	C	T	C	T	0.0098	0.0219	0.4235	0.5782	FALSE	FALSE	FALSE	ebi-a-GCST005413	2	175079125	0.0159	70127	0.1687	Type 2 diabetes || id:ebi-a-GCST005413	Type 2 diabetes	Type 2 diabetes || ||	TRUE	igd	2	175079125	0.0017	1.79999e-08	690521	ieu-b-40	body mass index || id:ieu-b-40	TRUE	reported	igd	1	TRUE
86	rs12334877	A	G	A	G	-0.0144	-0.0016	0.198	0.201	FALSE	FALSE	FALSE	ebi-a-GCST005413	8	67194171	0.0197	70127	0.9366	Type 2 diabetes || id:ebi-a-GCST005413	Type 2 diabetes	Type 2 diabetes || ||	TRUE	igd	8	67194171	0.0022	7.70016e-11	683820	ieu-b-40	body mass index || id:ieu-b-40	TRUE	reported	igd	1	TRUE
87	rs12364470	G	T	G	T	0.0178	0.0198	0.1626	0.835	FALSE	FALSE	FALSE	ebi-a-GCST005413	11	134601012	0.0215	70127	0.3567	Type 2 diabetes || id:ebi-a-GCST005413	Type 2 diabetes	Type 2 diabetes || ||	TRUE	igd	11	134601012	0.0022	1.10002e-15	787411	ieu-b-40	body mass index || id:ieu-b-40	TRUE	reported	igd	1	TRUE
88	rs12369179	T	C	T	C	-0.0359	0.0666	0.08782	0.0842	FALSE	FALSE	FALSE	ebi-a-GCST005413	12	122963550	0.0285	70127	0.0193299	Type 2 diabetes || id:ebi-a-GCST005413	Type 2 diabetes	Type 2 diabetes || ||	TRUE	igd	12	122963550	0.0031	2.49977e-31	674260	ieu-b-40	body mass index || id:ieu-b-40	TRUE	reported	igd	1	TRUE
89	rs12416812	A	G	A	G	0.0111	-0.02	0.5088	0.4897	FALSE	FALSE	FALSE	ebi-a-GCST005413	11	888632	0.0264	70127	0.449	Type 2 diabetes || id:ebi-a-GCST005413	Type 2 diabetes	Type 2 diabetes || ||	TRUE	igd	11	888632	0.0016	6.09958e-12	793338	ieu-b-40	body mass index || id:ieu-b-40	TRUE	reported	igd	1	TRUE
90	rs1241986	A	G	A	G	-0.0139	0.0332	0.8479	0.1575	FALSE	FALSE	FALSE	ebi-a-GCST005413	18	6873954	0.0218	70127	0.1288	Type 2 diabetes || id:ebi-a-GCST005413	Type 2 diabetes	Type 2 diabetes || ||	TRUE	igd	18	6873954	0.0024	1.09999e-08	687757	ieu-b-40	body mass index || id:ieu-b-40	TRUE	reported	igd	1	TRUE
91	rs12422552	C	G	C	G	-0.0134	-0.0105	0.2663	0.2661	FALSE	TRUE	FALSE	ebi-a-GCST005413	12	14413931	0.0181	70127	0.561	Type 2 diabetes || id:ebi-a-GCST005413	Type 2 diabetes	Type 2 diabetes || ||	TRUE	igd	12	14413931	0.002	1.59993e-11	689543	ieu-b-40	body mass index || id:ieu-b-40	TRUE	reported	igd	1	TRUE
92	rs12429545	A	G	A	G	0.0316	0.0682	0.1248	0.1302	FALSE	FALSE	FALSE	ebi-a-GCST005413	13	54102206	0.0231	70127	0.00313603	Type 2 diabetes || id:ebi-a-GCST005413	Type 2 diabetes	Type 2 diabetes || ||	TRUE	igd	13	54102206	0.0025	9.60064e-38	778918	ieu-b-40	body mass index || id:ieu-b-40	TRUE	reported	igd	1	TRUE
93	rs12448257	A	G	A	G	0.0184	0.052	0.218	0.219	FALSE	FALSE	FALSE	ebi-a-GCST005413	16	3599655	0.0194	70127	0.00740594	Type 2 diabetes || id:ebi-a-GCST005413	Type 2 diabetes	Type 2 diabetes || ||	TRUE	igd	16	3599655	0.002	8.10028e-20	779628	ieu-b-40	body mass index || id:ieu-b-40	TRUE	reported	igd	1	TRUE
94	rs12546578	A	T	A	T	0.0146	0.0023	0.7246	0.2689	FALSE	TRUE	FALSE	ebi-a-GCST005413	8	85085268	0.0179	70127	0.8964	Type 2 diabetes || id:ebi-a-GCST005413	Type 2 diabetes	Type 2 diabetes || ||	TRUE	igd	8	85085268	0.002	1e-13	689192	ieu-b-40	body mass index || id:ieu-b-40	TRUE	reported	igd	1	TRUE
95	rs12564992	G	A	G	A	0.0196	0.0052	0.1144	0.8834	FALSE	FALSE	FALSE	ebi-a-GCST005413	1	174478100	0.0243	70127	0.832	Type 2 diabetes || id:ebi-a-GCST005413	Type 2 diabetes	Type 2 diabetes || ||	TRUE	igd	1	174478100	0.0026	5.30029e-14	795119	ieu-b-40	body mass index || id:ieu-b-40	TRUE	reported	igd	1	TRUE
96	rs12593036	G	A	G	A	-0.0154	-0.0067	0.2993	0.7011	FALSE	FALSE	FALSE	ebi-a-GCST005413	15	81058652	0.0173	70127	0.6996	Type 2 diabetes || id:ebi-a-GCST005413	Type 2 diabetes	Type 2 diabetes || ||	TRUE	igd	15	81058652	0.0019	3.80014e-16	686055	ieu-b-40	body mass index || id:ieu-b-40	TRUE	reported	igd	1	TRUE
97	rs12602912	T	C	T	C	0.0176	0.0472	0.2048	0.2052	FALSE	FALSE	FALSE	ebi-a-GCST005413	17	65870073	0.0192	70127	0.0140799	Type 2 diabetes || id:ebi-a-GCST005413	Type 2 diabetes	Type 2 diabetes || ||	TRUE	igd	17	65870073	0.0021	9.8992e-18	777510	ieu-b-40	body mass index || id:ieu-b-40	TRUE	reported	igd	1	TRUE
98	rs1260326	C	T	C	T	0.0105	0.0674	0.5973	0.5827	FALSE	FALSE	FALSE	ebi-a-GCST005413	2	27730940	0.016	70127	2.549e-05	Type 2 diabetes || id:ebi-a-GCST005413	Type 2 diabetes	Type 2 diabetes || ||	TRUE	igd	2	27730940	0.0017	3.89996e-10	784462	ieu-b-40	body mass index || id:ieu-b-40	TRUE	reported	igd	1	TRUE
99	rs12629015	G	A	G	A	-0.0135	0.0263	0.1852	0.8129	FALSE	FALSE	FALSE	ebi-a-GCST005413	3	119618053	0.0201	70127	0.1902	Type 2 diabetes || id:ebi-a-GCST005413	Type 2 diabetes	Type 2 diabetes || ||	TRUE	igd	3	119618053	0.0023	2.1e-09	691059	ieu-b-40	body mass index || id:ieu-b-40	TRUE	reported	igd	1	TRUE
100	rs1266874	G	A	G	A	0.014	-0.0123	0.3558	0.6424	FALSE	FALSE	FALSE	ebi-a-GCST005413	6	51779638	0.0164	70127	0.4525	Type 2 diabetes || id:ebi-a-GCST005413	Type 2 diabetes	Type 2 diabetes || ||	TRUE	igd	6	51779638	0.0018	9.79941e-15	691020	ieu-b-40	body mass index || id:ieu-b-40	TRUE	reported	igd	1	TRUE
101	rs12675063	T	A	T	A	0.0156	0.0047	0.1131	0.8857	FALSE	TRUE	FALSE	ebi-a-GCST005413	8	132879047	0.0245	70127	0.8475	Type 2 diabetes || id:ebi-a-GCST005413	Type 2 diabetes	Type 2 diabetes || ||	TRUE	igd	8	132879047	0.0026	1.29999e-09	789771	ieu-b-40	body mass index || id:ieu-b-40	TRUE	reported	igd	1	TRUE
102	rs1268065	A	G	A	G	-0.0102	-0.0048	0.4794	0.4861	FALSE	FALSE	FALSE	ebi-a-GCST005413	6	126042783	0.0157	70127	0.7612	Type 2 diabetes || id:ebi-a-GCST005413	Type 2 diabetes	Type 2 diabetes || ||	TRUE	igd	6	126042783	0.0017	1e-09	759626	ieu-b-40	body mass index || id:ieu-b-40	TRUE	reported	igd	1	TRUE
103	rs12680842	G	A	G	A	-0.0133	-0.0047	0.3205	0.6692	FALSE	FALSE	FALSE	ebi-a-GCST005413	8	95582606	0.0168	70127	0.7804	Type 2 diabetes || id:ebi-a-GCST005413	Type 2 diabetes	Type 2 diabetes || ||	TRUE	igd	8	95582606	0.0018	4.40048e-14	782549	ieu-b-40	body mass index || id:ieu-b-40	TRUE	reported	igd	1	TRUE
104	rs12718572	T	C	T	C	-0.0117	-0.0309	0.4024	0.4045	FALSE	FALSE	FALSE	ebi-a-GCST005413	7	50573325	0.016	70127	0.0529395	Type 2 diabetes || id:ebi-a-GCST005413	Type 2 diabetes	Type 2 diabetes || ||	TRUE	igd	7	50573325	0.0018	2.99985e-11	686523	ieu-b-40	body mass index || id:ieu-b-40	TRUE	reported	igd	1	TRUE
105	rs12762034	C	T	C	T	0.024	0.0335	0.07583	0.9206	FALSE	FALSE	FALSE	ebi-a-GCST005413	10	33969931	0.0289	70127	0.2458	Type 2 diabetes || id:ebi-a-GCST005413	Type 2 diabetes	Type 2 diabetes || ||	TRUE	igd	10	33969931	0.0032	7.29962e-14	692191	ieu-b-40	body mass index || id:ieu-b-40	TRUE	reported	igd	1	TRUE
106	rs12779328	T	C	T	C	0.0105	-0.0137	0.2833	0.2872	FALSE	FALSE	FALSE	ebi-a-GCST005413	10	12943973	0.0174	70127	0.4293	Type 2 diabetes || id:ebi-a-GCST005413	Type 2 diabetes	Type 2 diabetes || ||	TRUE	igd	10	12943973	0.0019	4.49997e-08	690736	ieu-b-40	body mass index || id:ieu-b-40	TRUE	reported	igd	1	TRUE
107	rs1285997	G	C	G	C	0.0142	-0.0369	0.7153	0.7164	FALSE	TRUE	FALSE	ebi-a-GCST005413	14	91513029	0.0174	70127	0.0335699	Type 2 diabetes || id:ebi-a-GCST005413	Type 2 diabetes	Type 2 diabetes || ||	TRUE	igd	14	91513029	0.0019	1.20005e-13	684235	ieu-b-40	body mass index || id:ieu-b-40	TRUE	reported	igd	1	TRUE
108	rs12888545	G	A	G	A	0.0136	0.0155	0.2519	0.7586	FALSE	FALSE	FALSE	ebi-a-GCST005413	14	88308044	0.0184	70127	0.3974	Type 2 diabetes || id:ebi-a-GCST005413	Type 2 diabetes	Type 2 diabetes || ||	TRUE	igd	14	88308044	0.002	9.09913e-12	688605	ieu-b-40	body mass index || id:ieu-b-40	TRUE	reported	igd	1	TRUE
109	rs12888955	A	G	A	G	-0.0178	-0.0316	0.6513	0.3438	FALSE	FALSE	FALSE	ebi-a-GCST005413	14	103256877	0.0165	70127	0.0549199	Type 2 diabetes || id:ebi-a-GCST005413	Type 2 diabetes	Type 2 diabetes || ||	TRUE	igd	14	103256877	0.0018	1.39991e-22	691849	ieu-b-40	body mass index || id:ieu-b-40	TRUE	reported	igd	1	TRUE
110	rs12905439	G	C	G	C	-0.0118	-0.0067	0.3393	0.6545	FALSE	TRUE	FALSE	ebi-a-GCST005413	15	99521883	0.0168	70127	0.691301	Type 2 diabetes || id:ebi-a-GCST005413	Type 2 diabetes	Type 2 diabetes || ||	TRUE	igd	15	99521883	0.0018	1.40001e-10	675205	ieu-b-40	body mass index || id:ieu-b-40	TRUE	reported	igd	1	TRUE
111	rs12914489	A	G	A	G	0.0165	0.0265	0.1103	0.1015	FALSE	FALSE	FALSE	ebi-a-GCST005413	15	74187937	0.026	70127	0.3075	Type 2 diabetes || id:ebi-a-GCST005413	Type 2 diabetes	Type 2 diabetes || ||	TRUE	igd	15	74187937	0.0026	3.79997e-10	795244	ieu-b-40	body mass index || id:ieu-b-40	TRUE	reported	igd	1	TRUE
112	rs12922346	C	G	C	G	0.0136	-0.0034	0.2657	0.2655	FALSE	TRUE	FALSE	ebi-a-GCST005413	16	82438337	0.0178	70127	0.8485	Type 2 diabetes || id:ebi-a-GCST005413	Type 2 diabetes	Type 2 diabetes || ||	TRUE	igd	16	82438337	0.002	1e-11	679615	ieu-b-40	body mass index || id:ieu-b-40	TRUE	reported	igd	1	TRUE
113	rs12933482	G	A	G	A	0.0186	0.0498	0.1048	0.8999	FALSE	FALSE	FALSE	ebi-a-GCST005413	16	72189604	0.026	70127	0.0550706	Type 2 diabetes || id:ebi-a-GCST005413	Type 2 diabetes	Type 2 diabetes || ||	TRUE	igd	16	72189604	0.0028	4.90004e-11	691477	ieu-b-40	body mass index || id:ieu-b-40	TRUE	reported	igd	1	TRUE
114	rs12936083	G	A	G	A	0.0139	0.016	0.3267	0.6696	FALSE	FALSE	FALSE	ebi-a-GCST005413	17	4801887	0.0171	70127	0.3514	Type 2 diabetes || id:ebi-a-GCST005413	Type 2 diabetes	Type 2 diabetes || ||	TRUE	igd	17	4801887	0.0019	4.10015e-13	633615	ieu-b-40	body mass index || id:ieu-b-40	TRUE	reported	igd	1	TRUE
115	rs12939549	G	A	G	A	-0.018	-0.0202	0.4335	0.5718	FALSE	FALSE	FALSE	ebi-a-GCST005413	17	78611724	0.0159	70127	0.2042	Type 2 diabetes || id:ebi-a-GCST005413	Type 2 diabetes	Type 2 diabetes || ||	TRUE	igd	17	78611724	0.0016	2.70023e-28	793950	ieu-b-40	body mass index || id:ieu-b-40	TRUE	reported	igd	1	TRUE
116	rs1296328	C	A	C	A	-0.0179	-0.0277	0.5657	0.5501	FALSE	FALSE	FALSE	ebi-a-GCST005413	4	137083193	0.016	70127	0.0820597	Type 2 diabetes || id:ebi-a-GCST005413	Type 2 diabetes	Type 2 diabetes || ||	TRUE	igd	4	137083193	0.0018	4.90004e-24	683488	ieu-b-40	body mass index || id:ieu-b-40	TRUE	reported	igd	1	TRUE
117	rs12981256	A	G	A	G	0.0142	0.0403	0.5325	0.4706	FALSE	FALSE	FALSE	ebi-a-GCST005413	19	1865901	0.0269	70127	0.1348	Type 2 diabetes || id:ebi-a-GCST005413	Type 2 diabetes	Type 2 diabetes || ||	TRUE	igd	19	1865901	0.0018	1.10002e-15	678327	ieu-b-40	body mass index || id:ieu-b-40	TRUE	reported	igd	1	TRUE
118	rs13021737	G	A	G	A	0.0574	-0.0022	0.8319	0.8242	FALSE	FALSE	FALSE	ebi-a-GCST005413	2	632348	0.0206	70127	0.9154	Type 2 diabetes || id:ebi-a-GCST005413	Type 2 diabetes	Type 2 diabetes || ||	TRUE	igd	2	632348	0.0021	7.49894e-157	789534	ieu-b-40	body mass index || id:ieu-b-40	TRUE	reported	igd	1	TRUE
119	rs13047416	G	C	G	C	-0.0154	0.0153	0.3769	0.619	FALSE	TRUE	FALSE	ebi-a-GCST005413	21	40309436	0.0163	70127	0.3495	Type 2 diabetes || id:ebi-a-GCST005413	Type 2 diabetes	Type 2 diabetes || ||	TRUE	igd	21	40309436	0.0018	2.19989e-17	683228	ieu-b-40	body mass index || id:ieu-b-40	TRUE	reported	igd	1	TRUE
120	rs13069244	A	G	A	G	0.0187	0.044	0.07747	0.0757	FALSE	FALSE	FALSE	ebi-a-GCST005413	3	180441172	0.0294	70127	0.1345	Type 2 diabetes || id:ebi-a-GCST005413	Type 2 diabetes	Type 2 diabetes || ||	TRUE	igd	3	180441172	0.0032	2.99999e-09	791327	ieu-b-40	body mass index || id:ieu-b-40	TRUE	reported	igd	1	TRUE
121	rs13107325	T	C	T	C	0.047	-0.0346	0.07373	0.0758	FALSE	FALSE	FALSE	ebi-a-GCST005413	4	103188709	0.0303	70127	0.2546	Type 2 diabetes || id:ebi-a-GCST005413	Type 2 diabetes	Type 2 diabetes || ||	TRUE	igd	4	103188709	0.0032	1.10002e-47	792045	ieu-b-40	body mass index || id:ieu-b-40	TRUE	reported	igd	1	TRUE
122	rs13110266	A	G	A	G	-0.0117	-0.0146	0.4065	0.4108	FALSE	FALSE	FALSE	ebi-a-GCST005413	4	162129844	0.016	70127	0.359	Type 2 diabetes || id:ebi-a-GCST005413	Type 2 diabetes	Type 2 diabetes || ||	TRUE	igd	4	162129844	0.0017	1.9002e-12	791087	ieu-b-40	body mass index || id:ieu-b-40	TRUE	reported	igd	1	TRUE
123	rs13132853	G	A	G	A	-0.0142	0.0088	0.3452	0.6619	FALSE	FALSE	FALSE	ebi-a-GCST005413	4	38680015	0.0168	70127	0.6012	Type 2 diabetes || id:ebi-a-GCST005413	Type 2 diabetes	Type 2 diabetes || ||	TRUE	igd	4	38680015	0.0018	4.70002e-15	682543	ieu-b-40	body mass index || id:ieu-b-40	TRUE	reported	igd	1	TRUE
124	rs13147390	C	T	C	T	0.0103	-0.0063	0.3569	0.6373	FALSE	FALSE	FALSE	ebi-a-GCST005413	4	80712000	0.0164	70127	0.7011	Type 2 diabetes || id:ebi-a-GCST005413	Type 2 diabetes	Type 2 diabetes || ||	TRUE	igd	4	80712000	0.0018	1e-08	681032	ieu-b-40	body mass index || id:ieu-b-40	TRUE	reported	igd	1	TRUE
125	rs13174863	G	A	G	A	0.0192	-0.0043	0.1548	0.8472	FALSE	FALSE	FALSE	ebi-a-GCST005413	5	139080745	0.0374	70127	0.908	Type 2 diabetes || id:ebi-a-GCST005413	Type 2 diabetes	Type 2 diabetes || ||	TRUE	igd	5	139080745	0.0023	2.90001e-16	773762	ieu-b-40	body mass index || id:ieu-b-40	TRUE	reported	igd	1	TRUE
126	rs13184896	T	G	T	G	-0.0133	-0.0008	0.4346	0.4256	FALSE	FALSE	FALSE	ebi-a-GCST005413	5	122734005	0.0158	70127	0.9604	Type 2 diabetes || id:ebi-a-GCST005413	Type 2 diabetes	Type 2 diabetes || ||	TRUE	igd	5	122734005	0.0016	3.29989e-16	794825	ieu-b-40	body mass index || id:ieu-b-40	TRUE	reported	igd	1	TRUE
127	rs13191362	G	A	G	A	-0.0236	0.0421	0.1198	0.8807	FALSE	FALSE	FALSE	ebi-a-GCST005413	6	163033350	0.0241	70127	0.0806808	Type 2 diabetes || id:ebi-a-GCST005413	Type 2 diabetes	Type 2 diabetes || ||	TRUE	igd	6	163033350	0.0025	5.90065e-21	792699	ieu-b-40	body mass index || id:ieu-b-40	TRUE	reported	igd	1	TRUE
128	rs1320903	A	G	A	G	0.0216	0.0231	0.3174	0.3203	FALSE	FALSE	FALSE	ebi-a-GCST005413	3	131758077	0.0167	70127	0.1672	Type 2 diabetes || id:ebi-a-GCST005413	Type 2 diabetes	Type 2 diabetes || ||	TRUE	igd	3	131758077	0.0018	9.20026e-32	691519	ieu-b-40	body mass index || id:ieu-b-40	TRUE	reported	igd	1	TRUE
129	rs1321432	C	A	C	A	0.0201	-0.0218	0.6321	0.6293	FALSE	FALSE	FALSE	ebi-a-GCST005413	20	6614691	0.0162	70127	0.1789	Type 2 diabetes || id:ebi-a-GCST005413	Type 2 diabetes	Type 2 diabetes || ||	TRUE	igd	20	6614691	0.0018	3.50026e-29	686481	ieu-b-40	body mass index || id:ieu-b-40	TRUE	reported	igd	1	TRUE
130	rs13240600	G	A	G	A	-0.0204	0.0116	0.1552	0.8446	FALSE	FALSE	FALSE	ebi-a-GCST005413	7	99064466	0.0216	70127	0.5911	Type 2 diabetes || id:ebi-a-GCST005413	Type 2 diabetes	Type 2 diabetes || ||	TRUE	igd	7	99064466	0.0024	3.50026e-17	692233	ieu-b-40	body mass index || id:ieu-b-40	TRUE	reported	igd	1	TRUE
131	rs13250058	T	G	T	G	0.0112	-0.0232	0.6771	0.3219	FALSE	FALSE	FALSE	ebi-a-GCST005413	8	112270826	0.0167	70127	0.1656	Type 2 diabetes || id:ebi-a-GCST005413	Type 2 diabetes	Type 2 diabetes || ||	TRUE	igd	8	112270826	0.0018	2.90001e-10	787870	ieu-b-40	body mass index || id:ieu-b-40	TRUE	reported	igd	1	TRUE
132	rs13263601	C	A	C	A	0.0154	0.0318	0.3478	0.6523	FALSE	FALSE	FALSE	ebi-a-GCST005413	8	14095900	0.0165	70127	0.0532096	Type 2 diabetes || id:ebi-a-GCST005413	Type 2 diabetes	Type 2 diabetes || ||	TRUE	igd	8	14095900	0.0018	2.19989e-17	686196	ieu-b-40	body mass index || id:ieu-b-40	TRUE	reported	igd	1	TRUE
133	rs1327259	G	A	G	A	-0.0155	-0.0136	0.3872	0.5952	FALSE	FALSE	FALSE	ebi-a-GCST005413	6	51177811	0.016	70127	0.3959	Type 2 diabetes || id:ebi-a-GCST005413	Type 2 diabetes	Type 2 diabetes || ||	TRUE	igd	6	51177811	0.0018	1.69981e-18	685922	ieu-b-40	body mass index || id:ieu-b-40	TRUE	reported	igd	1	TRUE
134	rs13287131	C	T	C	T	0.0123	0.0331	0.2491	0.7486	FALSE	FALSE	FALSE	ebi-a-GCST005413	9	92119579	0.018	70127	0.0664202	Type 2 diabetes || id:ebi-a-GCST005413	Type 2 diabetes	Type 2 diabetes || ||	TRUE	igd	9	92119579	0.002	6.80002e-10	683808	ieu-b-40	body mass index || id:ieu-b-40	TRUE	reported	igd	1	TRUE
135	rs1330052	G	C	G	C	0.0132	0.0003	0.3504	0.646	FALSE	TRUE	FALSE	ebi-a-GCST005413	13	86536006	0.0163	70127	0.9854	Type 2 diabetes || id:ebi-a-GCST005413	Type 2 diabetes	Type 2 diabetes || ||	TRUE	igd	13	86536006	0.0018	1.50003e-13	691613	ieu-b-40	body mass index || id:ieu-b-40	TRUE	reported	igd	1	TRUE
136	rs13329567	T	C	T	C	-0.0293	0.0059	0.2308	0.2286	FALSE	FALSE	FALSE	ebi-a-GCST005413	15	68104367	0.0187	70127	0.751701	Type 2 diabetes || id:ebi-a-GCST005413	Type 2 diabetes	Type 2 diabetes || ||	TRUE	igd	15	68104367	0.002	1e-50	793953	ieu-b-40	body mass index || id:ieu-b-40	TRUE	reported	igd	1	TRUE
137	rs1365466	T	C	T	C	-0.0137	-0.0297	0.7406	0.2576	FALSE	FALSE	FALSE	ebi-a-GCST005413	18	36182440	0.0178	70127	0.0956489	Type 2 diabetes || id:ebi-a-GCST005413	Type 2 diabetes	Type 2 diabetes || ||	TRUE	igd	18	36182440	0.0019	3.29989e-13	791868	ieu-b-40	body mass index || id:ieu-b-40	TRUE	reported	igd	1	TRUE
138	rs1371108	A	C	A	C	0.0119	0.0118	0.3247	0.3138	FALSE	FALSE	FALSE	ebi-a-GCST005413	2	81816251	0.0168	70127	0.4848	Type 2 diabetes || id:ebi-a-GCST005413	Type 2 diabetes	Type 2 diabetes || ||	TRUE	igd	2	81816251	0.0018	8.99912e-11	684620	ieu-b-40	body mass index || id:ieu-b-40	TRUE	reported	igd	1	TRUE
139	rs138289	T	A	T	A	-0.0103	-0.0272	0.4829	0.5192	FALSE	TRUE	TRUE	ebi-a-GCST005413	22	32182708	0.0158	70127	0.0859192	Type 2 diabetes || id:ebi-a-GCST005413	Type 2 diabetes	Type 2 diabetes || ||	TRUE	igd	22	32182708	0.0017	3.29997e-09	687258	ieu-b-40	body mass index || id:ieu-b-40	TRUE	reported	igd	1	TRUE
140	rs1409818	T	C	T	C	0.0201	0.0448	0.1156	0.0986	FALSE	FALSE	FALSE	ebi-a-GCST005413	20	21381121	0.026	70127	0.0845298	Type 2 diabetes || id:ebi-a-GCST005413	Type 2 diabetes	Type 2 diabetes || ||	TRUE	igd	20	21381121	0.0029	2.49977e-12	690984	ieu-b-40	body mass index || id:ieu-b-40	TRUE	reported	igd	1	TRUE
141	rs1412235	C	G	C	G	0.0246	0.0127	0.3175	0.3192	FALSE	TRUE	FALSE	ebi-a-GCST005413	9	28410996	0.0169	70127	0.4532	Type 2 diabetes || id:ebi-a-GCST005413	Type 2 diabetes	Type 2 diabetes || ||	TRUE	igd	9	28410996	0.0017	6.00067e-45	790147	ieu-b-40	body mass index || id:ieu-b-40	TRUE	reported	igd	1	TRUE
142	rs1421334	C	A	C	A	-0.0125	-0.0274	0.5431	0.5485	FALSE	FALSE	FALSE	ebi-a-GCST005413	8	30865733	0.016	70127	0.0860895	Type 2 diabetes || id:ebi-a-GCST005413	Type 2 diabetes	Type 2 diabetes || ||	TRUE	igd	8	30865733	0.0018	1e-12	680665	ieu-b-40	body mass index || id:ieu-b-40	TRUE	reported	igd	1	TRUE
143	rs1430387	C	T	C	T	-0.0114	-0.0072	0.4295	0.5675	FALSE	FALSE	FALSE	ebi-a-GCST005413	18	58227112	0.0158	70127	0.6494	Type 2 diabetes || id:ebi-a-GCST005413	Type 2 diabetes	Type 2 diabetes || ||	TRUE	igd	18	58227112	0.0017	5.79963e-11	689325	ieu-b-40	body mass index || id:ieu-b-40	TRUE	reported	igd	1	TRUE
144	rs1431659	G	A	G	A	-0.0196	0.0131	0.7344	0.7335	FALSE	FALSE	FALSE	ebi-a-GCST005413	8	73439070	0.0177	70127	0.459701	Type 2 diabetes || id:ebi-a-GCST005413	Type 2 diabetes	Type 2 diabetes || ||	TRUE	igd	8	73439070	0.0019	6.00067e-24	689739	ieu-b-40	body mass index || id:ieu-b-40	TRUE	reported	igd	1	TRUE
145	rs1436344	C	G	C	G	0.0141	0.0094	0.5922	0.41	FALSE	TRUE	FALSE	ebi-a-GCST005413	3	104606144	0.0159	70127	0.5521	Type 2 diabetes || id:ebi-a-GCST005413	Type 2 diabetes	Type 2 diabetes || ||	TRUE	igd	3	104606144	0.0017	4.10015e-16	692017	ieu-b-40	body mass index || id:ieu-b-40	TRUE	reported	igd	1	TRUE
146	rs1445652	A	G	A	G	0.0123	-0.0274	0.1855	0.1868	FALSE	FALSE	FALSE	ebi-a-GCST005413	2	155668460	0.0204	70127	0.1803	Type 2 diabetes || id:ebi-a-GCST005413	Type 2 diabetes	Type 2 diabetes || ||	TRUE	igd	2	155668460	0.0022	4.30002e-08	682166	ieu-b-40	body mass index || id:ieu-b-40	TRUE	reported	igd	1	TRUE
147	rs1452075	T	C	T	C	0.0141	0.028	0.7277	0.2723	FALSE	FALSE	FALSE	ebi-a-GCST005413	3	62481063	0.0177	70127	0.1142	Type 2 diabetes || id:ebi-a-GCST005413	Type 2 diabetes	Type 2 diabetes || ||	TRUE	igd	3	62481063	0.0018	1.29987e-14	783729	ieu-b-40	body mass index || id:ieu-b-40	TRUE	reported	igd	1	TRUE
148	rs1454687	G	C	G	C	-0.0202	-0.0491	0.5227	0.5185	FALSE	TRUE	TRUE	ebi-a-GCST005413	3	94038085	0.0156	70127	0.001632	Type 2 diabetes || id:ebi-a-GCST005413	Type 2 diabetes	Type 2 diabetes || ||	TRUE	igd	3	94038085	0.0017	5.19996e-32	692324	ieu-b-40	body mass index || id:ieu-b-40	TRUE	reported	igd	1	TRUE
149	rs1465900	C	A	C	A	-0.0125	-0.0236	0.2188	0.7703	FALSE	FALSE	FALSE	ebi-a-GCST005413	11	76473138	0.0188	70127	0.2079	Type 2 diabetes || id:ebi-a-GCST005413	Type 2 diabetes	Type 2 diabetes || ||	TRUE	igd	11	76473138	0.002	4.79999e-10	779748	ieu-b-40	body mass index || id:ieu-b-40	TRUE	reported	igd	1	TRUE
150	rs1472169	T	C	T	C	-0.0139	-0.0212	0.3772	0.3811	FALSE	FALSE	FALSE	ebi-a-GCST005413	9	37209396	0.0162	70127	0.1894	Type 2 diabetes || id:ebi-a-GCST005413	Type 2 diabetes	Type 2 diabetes || ||	TRUE	igd	9	37209396	0.0018	2.80027e-15	689945	ieu-b-40	body mass index || id:ieu-b-40	TRUE	reported	igd	1	TRUE
151	rs1476322	A	G	A	G	0.0101	0.0112	0.569	0.4427	FALSE	FALSE	FALSE	ebi-a-GCST005413	3	161446055	0.0157	70127	0.4748	Type 2 diabetes || id:ebi-a-GCST005413	Type 2 diabetes	Type 2 diabetes || ||	TRUE	igd	3	161446055	0.0017	5e-09	692523	ieu-b-40	body mass index || id:ieu-b-40	TRUE	reported	igd	1	TRUE
152	rs1477199	G	A	G	A	0.0228	0.0378	0.1451	0.8529	FALSE	FALSE	FALSE	ebi-a-GCST005413	16	53712135	0.022	70127	0.0860399	Type 2 diabetes || id:ebi-a-GCST005413	Type 2 diabetes	Type 2 diabetes || ||	TRUE	igd	16	53712135	0.0024	9.3994e-22	794442	ieu-b-40	body mass index || id:ieu-b-40	TRUE	reported	igd	1	TRUE
153	rs1492767	T	C	T	C	0.0094	-0.005	0.4957	0.496	FALSE	FALSE	FALSE	ebi-a-GCST005413	4	55221467	0.0156	70127	0.7487	Type 2 diabetes || id:ebi-a-GCST005413	Type 2 diabetes	Type 2 diabetes || ||	TRUE	igd	4	55221467	0.0016	1e-08	794161	ieu-b-40	body mass index || id:ieu-b-40	TRUE	reported	igd	1	TRUE
154	rs1503526	C	T	C	T	0.014	0.0099	0.4838	0.5116	FALSE	FALSE	FALSE	ebi-a-GCST005413	5	63020706	0.0157	70127	0.5266	Type 2 diabetes || id:ebi-a-GCST005413	Type 2 diabetes	Type 2 diabetes || ||	TRUE	igd	5	63020706	0.0017	5.50047e-17	747347	ieu-b-40	body mass index || id:ieu-b-40	TRUE	reported	igd	1	TRUE
155	rs1521527	C	G	C	G	-0.0121	0.0154	0.5324	0.4769	FALSE	TRUE	TRUE	ebi-a-GCST005413	2	165427825	0.0158	70127	0.3298	Type 2 diabetes || id:ebi-a-GCST005413	Type 2 diabetes	Type 2 diabetes || ||	TRUE	igd	2	165427825	0.0017	3.10027e-12	678175	ieu-b-40	body mass index || id:ieu-b-40	TRUE	reported	igd	1	TRUE
156	rs1522569	G	T	G	T	-0.0164	-0.0154	0.1819	0.8119	FALSE	FALSE	FALSE	ebi-a-GCST005413	4	171632637	0.0203	70127	0.4497	Type 2 diabetes || id:ebi-a-GCST005413	Type 2 diabetes	Type 2 diabetes || ||	TRUE	igd	4	171632637	0.0022	2.90001e-13	689573	ieu-b-40	body mass index || id:ieu-b-40	TRUE	reported	igd	1	TRUE
157	rs1528435	T	C	T	C	0.0164	0.0084	0.6331	0.3735	FALSE	FALSE	FALSE	ebi-a-GCST005413	2	181550962	0.0161	70127	0.6046	Type 2 diabetes || id:ebi-a-GCST005413	Type 2 diabetes	Type 2 diabetes || ||	TRUE	igd	2	181550962	0.0017	9.09913e-23	794198	ieu-b-40	body mass index || id:ieu-b-40	TRUE	reported	igd	1	TRUE
158	rs1535660	C	T	C	T	-0.0147	-0.0296	0.8554	0.8602	FALSE	FALSE	FALSE	ebi-a-GCST005413	9	10371073	0.0226	70127	0.1907	Type 2 diabetes || id:ebi-a-GCST005413	Type 2 diabetes	Type 2 diabetes || ||	TRUE	igd	9	10371073	0.0025	5.19996e-09	690624	ieu-b-40	body mass index || id:ieu-b-40	TRUE	reported	igd	1	TRUE
159	rs1538247	C	T	C	T	0.0108	-0.003	0.3181	0.6888	FALSE	FALSE	FALSE	ebi-a-GCST005413	6	153395344	0.0169	70127	0.8609	Type 2 diabetes || id:ebi-a-GCST005413	Type 2 diabetes	Type 2 diabetes || ||	TRUE	igd	6	153395344	0.0019	1e-08	682726	ieu-b-40	body mass index || id:ieu-b-40	TRUE	reported	igd	1	TRUE
160	rs1552893	G	A	G	A	-0.0126	0.0156	0.2777	0.7238	FALSE	FALSE	FALSE	ebi-a-GCST005413	3	194851700	0.0175	70127	0.3733	Type 2 diabetes || id:ebi-a-GCST005413	Type 2 diabetes	Type 2 diabetes || ||	TRUE	igd	3	194851700	0.0019	8.10028e-11	691313	ieu-b-40	body mass index || id:ieu-b-40	TRUE	reported	igd	1	TRUE
161	rs156201	C	G	C	G	0.0123	-0.0216	0.7606	0.2551	FALSE	TRUE	FALSE	ebi-a-GCST005413	6	104847441	0.0181	70127	0.2329	Type 2 diabetes || id:ebi-a-GCST005413	Type 2 diabetes	Type 2 diabetes || ||	TRUE	igd	6	104847441	0.002	5.80003e-10	691835	ieu-b-40	body mass index || id:ieu-b-40	TRUE	reported	igd	1	TRUE
162	rs1624134	C	G	C	G	0.0101	0.0343	0.4068	0.4078	FALSE	TRUE	FALSE	ebi-a-GCST005413	10	34834482	0.0159	70127	0.0307999	Type 2 diabetes || id:ebi-a-GCST005413	Type 2 diabetes	Type 2 diabetes || ||	TRUE	igd	10	34834482	0.0018	1.09999e-08	690572	ieu-b-40	body mass index || id:ieu-b-40	TRUE	reported	igd	1	TRUE
163	rs1656377	C	T	C	T	0.0099	0.0073	0.5885	0.5784	FALSE	FALSE	FALSE	ebi-a-GCST005413	3	158285280	0.016	70127	0.6489	Type 2 diabetes || id:ebi-a-GCST005413	Type 2 diabetes	Type 2 diabetes || ||	TRUE	igd	3	158285280	0.0017	1.6e-08	691955	ieu-b-40	body mass index || id:ieu-b-40	TRUE	reported	igd	1	TRUE
164	rs1681740	C	A	C	A	-0.0115	-0.0038	0.3933	0.5991	FALSE	FALSE	FALSE	ebi-a-GCST005413	10	118564313	0.0161	70127	0.8136	Type 2 diabetes || id:ebi-a-GCST005413	Type 2 diabetes	Type 2 diabetes || ||	TRUE	igd	10	118564313	0.0018	1.09999e-10	673459	ieu-b-40	body mass index || id:ieu-b-40	TRUE	reported	igd	1	TRUE
165	rs16849710	G	A	G	A	-0.0116	-0.0139	0.515	0.525	FALSE	FALSE	FALSE	ebi-a-GCST005413	1	202106797	0.0265	70127	0.600701	Type 2 diabetes || id:ebi-a-GCST005413	Type 2 diabetes	Type 2 diabetes || ||	TRUE	igd	1	202106797	0.0018	6.00067e-11	666229	ieu-b-40	body mass index || id:ieu-b-40	TRUE	reported	igd	1	TRUE
166	rs16851483	T	G	T	G	0.0369	-0.0008	0.06928	0.0624	FALSE	FALSE	FALSE	ebi-a-GCST005413	3	141275436	0.0325	70127	0.9815	Type 2 diabetes || id:ebi-a-GCST005413	Type 2 diabetes	Type 2 diabetes || ||	TRUE	igd	3	141275436	0.0035	3.19963e-26	692316	ieu-b-40	body mass index || id:ieu-b-40	TRUE	reported	igd	1	TRUE
167	rs16871902	A	G	A	G	0.0125	0.0045	0.4877	0.4874	FALSE	FALSE	FALSE	ebi-a-GCST005413	5	3488462	0.0158	70127	0.774499	Type 2 diabetes || id:ebi-a-GCST005413	Type 2 diabetes	Type 2 diabetes || ||	TRUE	igd	5	3488462	0.0017	4.60045e-13	690830	ieu-b-40	body mass index || id:ieu-b-40	TRUE	reported	igd	1	TRUE
168	rs16903285	C	T	C	T	0.0331	0.0031	0.1407	0.861	FALSE	FALSE	FALSE	ebi-a-GCST005413	5	87978252	0.0227	70127	0.8912	Type 2 diabetes || id:ebi-a-GCST005413	Type 2 diabetes	Type 2 diabetes || ||	TRUE	igd	5	87978252	0.0026	7.59976e-38	687944	ieu-b-40	body mass index || id:ieu-b-40	TRUE	reported	igd	1	TRUE
169	rs16953563	A	G	A	G	-0.0134	0.047	0.2516	0.2618	FALSE	FALSE	FALSE	ebi-a-GCST005413	15	66686770	0.0179	70127	0.00860895	Type 2 diabetes || id:ebi-a-GCST005413	Type 2 diabetes	Type 2 diabetes || ||	TRUE	igd	15	66686770	0.002	1.50003e-11	691761	ieu-b-40	body mass index || id:ieu-b-40	TRUE	reported	igd	1	TRUE
170	rs17001561	A	G	A	G	0.0151	-0.0132	0.1573	0.16	FALSE	FALSE	FALSE	ebi-a-GCST005413	4	77096118	0.0215	70127	0.5409	Type 2 diabetes || id:ebi-a-GCST005413	Type 2 diabetes	Type 2 diabetes || ||	TRUE	igd	4	77096118	0.0023	3.80014e-11	794327	ieu-b-40	body mass index || id:ieu-b-40	TRUE	reported	igd	1	TRUE
171	rs17014375	G	T	G	T	0.0172	0.0304	0.1348	0.8653	FALSE	FALSE	FALSE	ebi-a-GCST005413	1	209543560	0.023	70127	0.1863	Type 2 diabetes || id:ebi-a-GCST005413	Type 2 diabetes	Type 2 diabetes || ||	TRUE	igd	1	209543560	0.0025	1.10002e-11	690856	ieu-b-40	body mass index || id:ieu-b-40	TRUE	reported	igd	1	TRUE
172	rs17033117	T	C	T	C	0.0137	0.0287	0.1872	0.188	FALSE	FALSE	FALSE	ebi-a-GCST005413	3	35443653	0.0199	70127	0.1494	Type 2 diabetes || id:ebi-a-GCST005413	Type 2 diabetes	Type 2 diabetes || ||	TRUE	igd	3	35443653	0.0022	8.9e-10	691863	ieu-b-40	body mass index || id:ieu-b-40	TRUE	reported	igd	1	TRUE
173	rs17056301	C	T	C	T	0.0118	-0.0093	0.2636	0.736	FALSE	FALSE	FALSE	ebi-a-GCST005413	5	158271680	0.0178	70127	0.6023	Type 2 diabetes || id:ebi-a-GCST005413	Type 2 diabetes	Type 2 diabetes || ||	TRUE	igd	5	158271680	0.002	2.39999e-09	688085	ieu-b-40	body mass index || id:ieu-b-40	TRUE	reported	igd	1	TRUE
174	rs17113297	T	C	T	C	0.0166	0.0274	0.2082	0.2202	FALSE	FALSE	FALSE	ebi-a-GCST005413	10	102395982	0.0193	70127	0.157	Type 2 diabetes || id:ebi-a-GCST005413	Type 2 diabetes	Type 2 diabetes || ||	TRUE	igd	10	102395982	0.0021	2.09991e-15	686357	ieu-b-40	body mass index || id:ieu-b-40	TRUE	reported	igd	1	TRUE
175	rs17119937	C	T	C	T	0.0212	-0.0135	0.06905	0.934	FALSE	FALSE	FALSE	ebi-a-GCST005413	8	14502274	0.0325	70127	0.679	Type 2 diabetes || id:ebi-a-GCST005413	Type 2 diabetes	Type 2 diabetes || ||	TRUE	igd	8	14502274	0.0036	5.60003e-09	668272	ieu-b-40	body mass index || id:ieu-b-40	TRUE	reported	igd	1	TRUE
176	rs17203016	G	A	G	A	0.015	0.0072	0.196	0.8115	FALSE	FALSE	FALSE	ebi-a-GCST005413	2	208255518	0.0202	70127	0.722099	Type 2 diabetes || id:ebi-a-GCST005413	Type 2 diabetes	Type 2 diabetes || ||	TRUE	igd	2	208255518	0.002	2.09991e-13	786272	ieu-b-40	body mass index || id:ieu-b-40	TRUE	reported	igd	1	TRUE
177	rs17207196	T	C	T	C	-0.0221	0.0166	0.4118	0.4181	FALSE	FALSE	FALSE	ebi-a-GCST005413	7	75101065	0.0171	70127	0.3317	Type 2 diabetes || id:ebi-a-GCST005413	Type 2 diabetes	Type 2 diabetes || ||	TRUE	igd	7	75101065	0.0018	2.09991e-35	668894	ieu-b-40	body mass index || id:ieu-b-40	TRUE	reported	igd	1	TRUE
178	rs17238110	G	A	G	A	-0.0353	-0.0397	0.1634	0.9649	FALSE	FALSE	FALSE	ebi-a-GCST005413	15	62150364	0.0487	70127	0.4142	Type 2 diabetes || id:ebi-a-GCST005413	Type 2 diabetes	Type 2 diabetes || ||	TRUE	igd	15	62150364	0.005	1.99986e-12	775505	ieu-b-40	body mass index || id:ieu-b-40	TRUE	reported	igd	1	TRUE
179	rs17311369	T	C	T	C	-0.0104	0.0111	0.3278	0.3278	FALSE	FALSE	FALSE	ebi-a-GCST005413	15	47709199	0.0168	70127	0.508	Type 2 diabetes || id:ebi-a-GCST005413	Type 2 diabetes	Type 2 diabetes || ||	TRUE	igd	15	47709199	0.0019	3.09999e-08	673102	ieu-b-40	body mass index || id:ieu-b-40	TRUE	reported	igd	1	TRUE
180	rs17399237	C	T	C	T	-0.0129	-0.0074	0.5497	0.561	FALSE	FALSE	FALSE	ebi-a-GCST005413	2	35471626	0.0157	70127	0.6374	Type 2 diabetes || id:ebi-a-GCST005413	Type 2 diabetes	Type 2 diabetes || ||	TRUE	igd	2	35471626	0.0017	6.70039e-14	690950	ieu-b-40	body mass index || id:ieu-b-40	TRUE	reported	igd	1	TRUE
181	rs17405819	C	T	C	T	-0.0215	-0.0066	0.301	0.7002	FALSE	FALSE	FALSE	ebi-a-GCST005413	8	76806584	0.0171	70127	0.697199	Type 2 diabetes || id:ebi-a-GCST005413	Type 2 diabetes	Type 2 diabetes || ||	TRUE	igd	8	76806584	0.0018	4.30031e-33	795493	ieu-b-40	body mass index || id:ieu-b-40	TRUE	reported	igd	1	TRUE
182	rs17424296	A	G	A	G	-0.0108	0.016	0.3659	0.3603	FALSE	FALSE	FALSE	ebi-a-GCST005413	5	60838903	0.0164	70127	0.3295	Type 2 diabetes || id:ebi-a-GCST005413	Type 2 diabetes	Type 2 diabetes || ||	TRUE	igd	5	60838903	0.0018	2.39999e-09	684366	ieu-b-40	body mass index || id:ieu-b-40	TRUE	reported	igd	1	TRUE
183	rs17425707	C	T	C	T	0.0167	0.0132	0.1003	0.8963	FALSE	FALSE	FALSE	ebi-a-GCST005413	1	57874879	0.026	70127	0.6122	Type 2 diabetes || id:ebi-a-GCST005413	Type 2 diabetes	Type 2 diabetes || ||	TRUE	igd	1	57874879	0.0028	4.39997e-09	688867	ieu-b-40	body mass index || id:ieu-b-40	TRUE	reported	igd	1	TRUE
184	rs17446257	A	G	A	G	0.0153	0.0225	0.1292	0.1314	FALSE	FALSE	FALSE	ebi-a-GCST005413	13	40749213	0.0233	70127	0.3345	Type 2 diabetes || id:ebi-a-GCST005413	Type 2 diabetes	Type 2 diabetes || ||	TRUE	igd	13	40749213	0.0026	2.90001e-09	690630	ieu-b-40	body mass index || id:ieu-b-40	TRUE	reported	igd	1	TRUE
185	rs17499593	G	C	G	C	0.0125	0.0139	0.1897	0.8114	FALSE	TRUE	FALSE	ebi-a-GCST005413	2	172649755	0.0202	70127	0.4899	Type 2 diabetes || id:ebi-a-GCST005413	Type 2 diabetes	Type 2 diabetes || ||	TRUE	igd	2	172649755	0.0022	1.09999e-08	691663	ieu-b-40	body mass index || id:ieu-b-40	TRUE	reported	igd	1	TRUE
186	rs17513613	C	T	C	T	0.0186	0.0236	0.3236	0.6693	FALSE	FALSE	FALSE	ebi-a-GCST005413	19	30286822	0.0169	70127	0.1632	Type 2 diabetes || id:ebi-a-GCST005413	Type 2 diabetes	Type 2 diabetes || ||	TRUE	igd	19	30286822	0.0018	3.59998e-26	789575	ieu-b-40	body mass index || id:ieu-b-40	TRUE	reported	igd	1	TRUE
187	rs175165	G	T	G	T	-0.0103	0.0121	0.3941	0.5966	FALSE	FALSE	FALSE	ebi-a-GCST005413	22	20116015	0.017	70127	0.4758	Type 2 diabetes || id:ebi-a-GCST005413	Type 2 diabetes	Type 2 diabetes || ||	TRUE	igd	22	20116015	0.0018	5.19996e-09	690545	ieu-b-40	body mass index || id:ieu-b-40	TRUE	reported	igd	1	TRUE
188	rs17535749	A	G	A	G	0.015	0.0175	0.1023	0.1031	FALSE	FALSE	FALSE	ebi-a-GCST005413	3	10027724	0.0258	70127	0.4979	Type 2 diabetes || id:ebi-a-GCST005413	Type 2 diabetes	Type 2 diabetes || ||	TRUE	igd	3	10027724	0.0027	2.5e-08	777038	ieu-b-40	body mass index || id:ieu-b-40	TRUE	reported	igd	1	TRUE
189	rs17551974	A	C	A	C	-0.0141	0.0202	0.1782	0.1828	FALSE	FALSE	FALSE	ebi-a-GCST005413	2	142293146	0.0203	70127	0.3188	Type 2 diabetes || id:ebi-a-GCST005413	Type 2 diabetes	Type 2 diabetes || ||	TRUE	igd	2	142293146	0.0022	1.89998e-10	691115	ieu-b-40	body mass index || id:ieu-b-40	TRUE	reported	igd	1	TRUE
190	rs17636031	C	T	C	T	0.016	0.002	0.2701	0.7182	FALSE	FALSE	FALSE	ebi-a-GCST005413	10	126594078	0.0178	70127	0.9121	Type 2 diabetes || id:ebi-a-GCST005413	Type 2 diabetes	Type 2 diabetes || ||	TRUE	igd	10	126594078	0.0019	1.20005e-17	782807	ieu-b-40	body mass index || id:ieu-b-40	TRUE	reported	igd	1	TRUE
191	rs17663412	A	C	A	C	0.0157	0.0059	0.1139	0.1168	FALSE	FALSE	FALSE	ebi-a-GCST005413	5	167595121	0.0243	70127	0.8066	Type 2 diabetes || id:ebi-a-GCST005413	Type 2 diabetes	Type 2 diabetes || ||	TRUE	igd	5	167595121	0.0027	6.1e-09	691018	ieu-b-40	body mass index || id:ieu-b-40	TRUE	reported	igd	1	TRUE
192	rs17710386	C	T	C	T	0.0126	0.0286	0.3319	0.6621	FALSE	FALSE	FALSE	ebi-a-GCST005413	18	63461201	0.017	70127	0.093821	Type 2 diabetes || id:ebi-a-GCST005413	Type 2 diabetes	Type 2 diabetes || ||	TRUE	igd	18	63461201	0.0018	1e-12	783810	ieu-b-40	body mass index || id:ieu-b-40	TRUE	reported	igd	1	TRUE
193	rs17724992	G	A	G	A	-0.0183	0.0315	0.2596	0.739	FALSE	FALSE	FALSE	ebi-a-GCST005413	19	18454825	0.0302	70127	0.2977	Type 2 diabetes || id:ebi-a-GCST005413	Type 2 diabetes	Type 2 diabetes || ||	TRUE	igd	19	18454825	0.0019	1e-22	785851	ieu-b-40	body mass index || id:ieu-b-40	TRUE	reported	igd	1	TRUE
194	rs17789218	C	T	C	T	0.013	-0.0456	0.2392	0.7528	FALSE	FALSE	FALSE	ebi-a-GCST005413	6	100600097	0.0185	70127	0.0138299	Type 2 diabetes || id:ebi-a-GCST005413	Type 2 diabetes	Type 2 diabetes || ||	TRUE	igd	6	100600097	0.0019	7.39946e-12	793904	ieu-b-40	body mass index || id:ieu-b-40	TRUE	reported	igd	1	TRUE
195	rs17806379	T	C	T	C	-0.0258	-0.0158	0.1789	0.1764	FALSE	FALSE	FALSE	ebi-a-GCST005413	20	51107290	0.0206	70127	0.4431	Type 2 diabetes || id:ebi-a-GCST005413	Type 2 diabetes	Type 2 diabetes || ||	TRUE	igd	20	51107290	0.0022	1.50003e-30	690043	ieu-b-40	body mass index || id:ieu-b-40	TRUE	reported	igd	1	TRUE
196	rs1784460	A	T	A	T	0.0132	-0.0069	0.4035	0.4027	FALSE	TRUE	FALSE	ebi-a-GCST005413	11	118938371	0.0159	70127	0.665301	Type 2 diabetes || id:ebi-a-GCST005413	Type 2 diabetes	Type 2 diabetes || ||	TRUE	igd	11	118938371	0.0018	8.99912e-14	680042	ieu-b-40	body mass index || id:ieu-b-40	TRUE	reported	igd	1	TRUE
197	rs1804528	A	G	A	G	0.0109	-0.0295	0.3507	0.3703	FALSE	FALSE	FALSE	ebi-a-GCST005413	4	146056320	0.0163	70127	0.0696402	Type 2 diabetes || id:ebi-a-GCST005413	Type 2 diabetes	Type 2 diabetes || ||	TRUE	igd	4	146056320	0.002	2.99999e-08	518856	ieu-b-40	body mass index || id:ieu-b-40	TRUE	reported	igd	1	TRUE
198	rs1830074	C	T	C	T	0.0115	-0.0007	0.288	0.6993	FALSE	FALSE	FALSE	ebi-a-GCST005413	7	6718674	0.0173	70127	0.9692	Type 2 diabetes || id:ebi-a-GCST005413	Type 2 diabetes	Type 2 diabetes || ||	TRUE	igd	7	6718674	0.0019	1.40001e-09	689911	ieu-b-40	body mass index || id:ieu-b-40	TRUE	reported	igd	1	TRUE
199	rs1836303	G	A	G	A	0.0116	0.002	0.3873	0.6049	FALSE	FALSE	FALSE	ebi-a-GCST005413	15	46539116	0.016	70127	0.9001	Type 2 diabetes || id:ebi-a-GCST005413	Type 2 diabetes	Type 2 diabetes || ||	TRUE	igd	15	46539116	0.0018	5.30029e-11	688991	ieu-b-40	body mass index || id:ieu-b-40	TRUE	reported	igd	1	TRUE
200	rs1843328	A	C	A	C	-0.0099	-0.001	0.5085	0.4957	FALSE	FALSE	FALSE	ebi-a-GCST005413	12	17111188	0.0157	70127	0.948	Type 2 diabetes || id:ebi-a-GCST005413	Type 2 diabetes	Type 2 diabetes || ||	TRUE	igd	12	17111188	0.0017	7.90005e-09	686814	ieu-b-40	body mass index || id:ieu-b-40	TRUE	reported	igd	1	TRUE
201	rs1863652	A	G	A	G	-0.0115	0.0186	0.3449	0.3491	FALSE	FALSE	FALSE	ebi-a-GCST005413	4	95991417	0.0164	70127	0.2572	Type 2 diabetes || id:ebi-a-GCST005413	Type 2 diabetes	Type 2 diabetes || ||	TRUE	igd	4	95991417	0.0018	1.40001e-10	692539	ieu-b-40	body mass index || id:ieu-b-40	TRUE	reported	igd	1	TRUE
202	rs1884389	T	C	T	C	-0.0103	-0.0043	0.4289	0.437	FALSE	FALSE	FALSE	ebi-a-GCST005413	20	1410582	0.0158	70127	0.7851	Type 2 diabetes || id:ebi-a-GCST005413	Type 2 diabetes	Type 2 diabetes || ||	TRUE	igd	20	1410582	0.0017	4e-09	683669	ieu-b-40	body mass index || id:ieu-b-40	TRUE	reported	igd	1	TRUE
203	rs1885728	A	G	A	G	0.0108	-0.0167	0.6787	0.3238	FALSE	FALSE	FALSE	ebi-a-GCST005413	6	5977833	0.0168	70127	0.3207	Type 2 diabetes || id:ebi-a-GCST005413	Type 2 diabetes	Type 2 diabetes || ||	TRUE	igd	6	5977833	0.0019	1e-08	682316	ieu-b-40	body mass index || id:ieu-b-40	TRUE	reported	igd	1	TRUE
204	rs1891216	G	T	G	T	0.0107	-0.0121	0.3759	0.6225	FALSE	FALSE	FALSE	ebi-a-GCST005413	1	7728391	0.0173	70127	0.4838	Type 2 diabetes || id:ebi-a-GCST005413	Type 2 diabetes	Type 2 diabetes || ||	TRUE	igd	1	7728391	0.0018	2.39999e-09	685079	ieu-b-40	body mass index || id:ieu-b-40	TRUE	reported	igd	1	TRUE
205	rs1896767	A	G	A	G	-0.0109	-0.0378	0.5376	0.4661	FALSE	FALSE	FALSE	ebi-a-GCST005413	16	62838304	0.0157	70127	0.0159302	Type 2 diabetes || id:ebi-a-GCST005413	Type 2 diabetes	Type 2 diabetes || ||	TRUE	igd	16	62838304	0.0017	2.39999e-10	686262	ieu-b-40	body mass index || id:ieu-b-40	TRUE	reported	igd	1	TRUE
206	rs189843	C	G	C	G	-0.0098	0.0157	0.5557	0.4529	FALSE	TRUE	TRUE	ebi-a-GCST005413	5	164600151	0.0158	70127	0.3205	Type 2 diabetes || id:ebi-a-GCST005413	Type 2 diabetes	Type 2 diabetes || ||	TRUE	igd	5	164600151	0.0017	1.7e-08	685314	ieu-b-40	body mass index || id:ieu-b-40	TRUE	reported	igd	1	TRUE
207	rs1927790	C	T	C	T	0.0148	0.0093	0.4109	0.573	FALSE	FALSE	FALSE	ebi-a-GCST005413	13	96922191	0.0158	70127	0.5575	Type 2 diabetes || id:ebi-a-GCST005413	Type 2 diabetes	Type 2 diabetes || ||	TRUE	igd	13	96922191	0.0016	1.80011e-19	794326	ieu-b-40	body mass index || id:ieu-b-40	TRUE	reported	igd	1	TRUE
208	rs1928295	C	T	C	T	-0.0141	0.0085	0.4461	0.5528	FALSE	FALSE	FALSE	ebi-a-GCST005413	9	120378483	0.0158	70127	0.5888	Type 2 diabetes || id:ebi-a-GCST005413	Type 2 diabetes	Type 2 diabetes || ||	TRUE	igd	9	120378483	0.0016	5.40008e-18	793649	ieu-b-40	body mass index || id:ieu-b-40	TRUE	reported	igd	1	TRUE
209	rs1937683	T	C	T	C	0.0109	-0.0044	0.6699	0.3339	FALSE	FALSE	FALSE	ebi-a-GCST005413	10	53679060	0.0166	70127	0.7899	Type 2 diabetes || id:ebi-a-GCST005413	Type 2 diabetes	Type 2 diabetes || ||	TRUE	igd	10	53679060	0.0018	3.2e-09	692539	ieu-b-40	body mass index || id:ieu-b-40	TRUE	reported	igd	1	TRUE
210	rs1948080	G	T	G	T	-0.0137	-0.0219	0.3749	0.6269	FALSE	FALSE	FALSE	ebi-a-GCST005413	9	11852043	0.0162	70127	0.1773	Type 2 diabetes || id:ebi-a-GCST005413	Type 2 diabetes	Type 2 diabetes || ||	TRUE	igd	9	11852043	0.0018	1.10002e-14	690633	ieu-b-40	body mass index || id:ieu-b-40	TRUE	reported	igd	1	TRUE
211	rs1982441	T	G	T	G	0.0175	-0.007	0.1381	0.1366	FALSE	FALSE	FALSE	ebi-a-GCST005413	8	28021769	0.023	70127	0.760599	Type 2 diabetes || id:ebi-a-GCST005413	Type 2 diabetes	Type 2 diabetes || ||	TRUE	igd	8	28021769	0.0026	7.00003e-12	687705	ieu-b-40	body mass index || id:ieu-b-40	TRUE	reported	igd	1	TRUE
212	rs1982725	T	C	T	C	0.0097	-0.0082	0.4778	0.4797	FALSE	FALSE	FALSE	ebi-a-GCST005413	19	30618771	0.0159	70127	0.6065	Type 2 diabetes || id:ebi-a-GCST005413	Type 2 diabetes	Type 2 diabetes || ||	TRUE	igd	19	30618771	0.0017	3.29997e-08	683155	ieu-b-40	body mass index || id:ieu-b-40	TRUE	reported	igd	1	TRUE
213	rs1993709	G	A	G	A	0.0331	0.0206	0.8177	0.8221	FALSE	FALSE	FALSE	ebi-a-GCST005413	1	72838529	0.0208	70127	0.3206	Type 2 diabetes || id:ebi-a-GCST005413	Type 2 diabetes	Type 2 diabetes || ||	TRUE	igd	1	72838529	0.0021	1.9002e-57	786001	ieu-b-40	body mass index || id:ieu-b-40	TRUE	reported	igd	1	TRUE
214	rs199783965	T	C	A	ATG	0.0156	0.0451	0.3461	0.3026	TRUE	FALSE	FALSE	ebi-a-GCST005413	2	228985503	0.0179	70127	0.0116399	Type 2 diabetes || id:ebi-a-GCST005413	Type 2 diabetes	Type 2 diabetes || ||	TRUE	igd	2	228985505	0.0018	6.4998e-18	680852	ieu-b-40	body mass index || id:ieu-b-40	TRUE	reported	igd	1	FALSE
215	rs2007231	T	C	T	C	-0.0104	-0.0151	0.6387	0.3492	FALSE	FALSE	FALSE	ebi-a-GCST005413	1	115266306	0.0163	70127	0.3566	Type 2 diabetes || id:ebi-a-GCST005413	Type 2 diabetes	Type 2 diabetes || ||	TRUE	igd	1	115266306	0.0018	5.19996e-09	691969	ieu-b-40	body mass index || id:ieu-b-40	TRUE	reported	igd	1	TRUE
216	rs200810	C	T	C	T	-0.0136	-0.0307	0.3716	0.6274	FALSE	FALSE	FALSE	ebi-a-GCST005413	6	97922184	0.0163	70127	0.0598798	Type 2 diabetes || id:ebi-a-GCST005413	Type 2 diabetes	Type 2 diabetes || ||	TRUE	igd	6	97922184	0.0017	5.50047e-16	793699	ieu-b-40	body mass index || id:ieu-b-40	TRUE	reported	igd	1	TRUE
217	rs2009416	T	C	T	C	-0.0121	0.0091	0.361	0.3542	FALSE	FALSE	FALSE	ebi-a-GCST005413	5	92415111	0.0164	70127	0.58	Type 2 diabetes || id:ebi-a-GCST005413	Type 2 diabetes	Type 2 diabetes || ||	TRUE	igd	5	92415111	0.0018	1.10002e-11	691741	ieu-b-40	body mass index || id:ieu-b-40	TRUE	reported	igd	1	TRUE
218	rs2033529	G	A	G	A	0.0205	0.0275	0.2936	0.7133	FALSE	FALSE	FALSE	ebi-a-GCST005413	6	40348653	0.0174	70127	0.1136	Type 2 diabetes || id:ebi-a-GCST005413	Type 2 diabetes	Type 2 diabetes || ||	TRUE	igd	6	40348653	0.0018	1.9002e-30	792112	ieu-b-40	body mass index || id:ieu-b-40	TRUE	reported	igd	1	TRUE
219	rs2051559	C	T	C	T	0.0176	0.0344	0.1308	0.8694	FALSE	FALSE	FALSE	ebi-a-GCST005413	4	3298800	0.0234	70127	0.1425	Type 2 diabetes || id:ebi-a-GCST005413	Type 2 diabetes	Type 2 diabetes || ||	TRUE	igd	4	3298800	0.0026	5.00035e-12	689307	ieu-b-40	body mass index || id:ieu-b-40	TRUE	reported	igd	1	TRUE
220	rs2065418	G	T	G	T	-0.0166	-0.0363	0.3623	0.6487	FALSE	FALSE	FALSE	ebi-a-GCST005413	11	30422068	0.0165	70127	0.02756	Type 2 diabetes || id:ebi-a-GCST005413	Type 2 diabetes	Type 2 diabetes || ||	TRUE	igd	11	30422068	0.0018	3.59998e-20	691707	ieu-b-40	body mass index || id:ieu-b-40	TRUE	reported	igd	1	TRUE
221	rs208015	C	T	C	T	-0.0356	0.0156	0.9216	0.9231	FALSE	FALSE	FALSE	ebi-a-GCST005413	17	46252346	0.0294	70127	0.5961	Type 2 diabetes || id:ebi-a-GCST005413	Type 2 diabetes	Type 2 diabetes || ||	TRUE	igd	17	46252346	0.0034	1.39991e-25	691575	ieu-b-40	body mass index || id:ieu-b-40	TRUE	reported	igd	1	TRUE
222	rs2124499	C	G	C	G	-0.0123	0.0311	0.3718	0.371	FALSE	TRUE	FALSE	ebi-a-GCST005413	3	123093541	0.0162	70127	0.0551798	Type 2 diabetes || id:ebi-a-GCST005413	Type 2 diabetes	Type 2 diabetes || ||	TRUE	igd	3	123093541	0.0017	3.40017e-13	785955	ieu-b-40	body mass index || id:ieu-b-40	TRUE	reported	igd	1	TRUE
223	rs2143253	A	G	A	G	-0.0188	-0.0211	0.1189	0.1304	FALSE	FALSE	FALSE	ebi-a-GCST005413	20	41987392	0.0234	70127	0.3674	Type 2 diabetes || id:ebi-a-GCST005413	Type 2 diabetes	Type 2 diabetes || ||	TRUE	igd	20	41987392	0.0026	1.10002e-12	684760	ieu-b-40	body mass index || id:ieu-b-40	TRUE	reported	igd	1	TRUE
224	rs215634	G	A	G	A	-0.0152	-0.0251	0.6212	0.6102	FALSE	FALSE	FALSE	ebi-a-GCST005413	7	32369148	0.0162	70127	0.1204	Type 2 diabetes || id:ebi-a-GCST005413	Type 2 diabetes	Type 2 diabetes || ||	TRUE	igd	7	32369148	0.0018	2.60016e-17	681296	ieu-b-40	body mass index || id:ieu-b-40	TRUE	reported	igd	1	TRUE
225	rs2162524	C	T	C	T	0.0155	0.0317	0.3321	0.6657	FALSE	FALSE	FALSE	ebi-a-GCST005413	2	230817437	0.0166	70127	0.0566996	Type 2 diabetes || id:ebi-a-GCST005413	Type 2 diabetes	Type 2 diabetes || ||	TRUE	igd	2	230817437	0.0018	4.10015e-17	691302	ieu-b-40	body mass index || id:ieu-b-40	TRUE	reported	igd	1	TRUE
226	rs2163188	C	G	C	G	0.0131	0.0417	0.474	0.4763	FALSE	TRUE	TRUE	ebi-a-GCST005413	10	65314711	0.0157	70127	0.00782294	Type 2 diabetes || id:ebi-a-GCST005413	Type 2 diabetes	Type 2 diabetes || ||	TRUE	igd	10	65314711	0.0017	1.99986e-14	686502	ieu-b-40	body mass index || id:ieu-b-40	TRUE	reported	igd	1	TRUE
227	rs2174307	C	G	C	G	0.0121	0.0209	0.4067	0.4119	FALSE	TRUE	FALSE	ebi-a-GCST005413	9	73791849	0.0159	70127	0.1892	Type 2 diabetes || id:ebi-a-GCST005413	Type 2 diabetes	Type 2 diabetes || ||	TRUE	igd	9	73791849	0.0017	4.90004e-12	686559	ieu-b-40	body mass index || id:ieu-b-40	TRUE	reported	igd	1	TRUE
228	rs217671	G	A	G	A	0.0144	0.006	0.2719	0.7389	FALSE	FALSE	FALSE	ebi-a-GCST005413	14	62360464	0.0178	70127	0.7374	Type 2 diabetes || id:ebi-a-GCST005413	Type 2 diabetes	Type 2 diabetes || ||	TRUE	igd	14	62360464	0.0019	1.29987e-13	691456	ieu-b-40	body mass index || id:ieu-b-40	TRUE	reported	igd	1	TRUE
229	rs2228213	A	G	A	G	-0.0139	-0.0127	0.3481	0.35	FALSE	FALSE	FALSE	ebi-a-GCST005413	6	12124855	0.0164	70127	0.4383	Type 2 diabetes || id:ebi-a-GCST005413	Type 2 diabetes	Type 2 diabetes || ||	TRUE	igd	6	12124855	0.0017	4.60045e-16	795595	ieu-b-40	body mass index || id:ieu-b-40	TRUE	reported	igd	1	TRUE
230	rs2235564	T	C	T	C	0.0131	0.0366	0.3466	0.3498	FALSE	FALSE	FALSE	ebi-a-GCST005413	1	6713114	0.0163	70127	0.0248399	Type 2 diabetes || id:ebi-a-GCST005413	Type 2 diabetes	Type 2 diabetes || ||	TRUE	igd	1	6713114	0.0018	3.69999e-13	691544	ieu-b-40	body mass index || id:ieu-b-40	TRUE	reported	igd	1	TRUE
231	rs2246012	C	T	C	T	0.0158	0.0136	0.1628	0.8402	FALSE	FALSE	FALSE	ebi-a-GCST005413	6	131898208	0.0218	70127	0.5334	Type 2 diabetes || id:ebi-a-GCST005413	Type 2 diabetes	Type 2 diabetes || ||	TRUE	igd	6	131898208	0.0022	3.10027e-13	795598	ieu-b-40	body mass index || id:ieu-b-40	TRUE	reported	igd	1	TRUE
232	rs226000	T	C	T	C	0.0119	-0.029	0.8245	0.1851	FALSE	FALSE	FALSE	ebi-a-GCST005413	14	30488699	0.0201	70127	0.1501	Type 2 diabetes || id:ebi-a-GCST005413	Type 2 diabetes	Type 2 diabetes || ||	TRUE	igd	14	30488699	0.0022	3.59998e-08	793480	ieu-b-40	body mass index || id:ieu-b-40	TRUE	reported	igd	1	TRUE
233	rs2283093	T	C	T	C	0.0127	-0.0261	0.2066	0.201	FALSE	FALSE	FALSE	ebi-a-GCST005413	7	126721231	0.0196	70127	0.184	Type 2 diabetes || id:ebi-a-GCST005413	Type 2 diabetes	Type 2 diabetes || ||	TRUE	igd	7	126721231	0.0021	3.09999e-09	691773	ieu-b-40	body mass index || id:ieu-b-40	TRUE	reported	igd	1	TRUE
234	rs2284746	G	C	G	C	-0.0104	0.0182	0.5238	0.5242	FALSE	TRUE	TRUE	ebi-a-GCST005413	1	17306675	0.0164	70127	0.2672	Type 2 diabetes || id:ebi-a-GCST005413	Type 2 diabetes	Type 2 diabetes || ||	TRUE	igd	1	17306675	0.0017	1.40001e-09	692206	ieu-b-40	body mass index || id:ieu-b-40	TRUE	reported	igd	1	TRUE
235	rs2285178	C	T	C	T	0.0112	-0.0242	0.3109	0.6886	FALSE	FALSE	FALSE	ebi-a-GCST005413	22	38205989	0.0173	70127	0.163	Type 2 diabetes || id:ebi-a-GCST005413	Type 2 diabetes	Type 2 diabetes || ||	TRUE	igd	22	38205989	0.0019	9.40005e-09	638268	ieu-b-40	body mass index || id:ieu-b-40	TRUE	reported	igd	1	TRUE
236	rs2306537	G	A	G	A	0.0133	0.0303	0.3092	0.6968	FALSE	FALSE	FALSE	ebi-a-GCST005413	12	133423695	0.017	70127	0.0749204	Type 2 diabetes || id:ebi-a-GCST005413	Type 2 diabetes	Type 2 diabetes || ||	TRUE	igd	12	133423695	0.0019	8.69961e-13	691923	ieu-b-40	body mass index || id:ieu-b-40	TRUE	reported	igd	1	TRUE
237	rs2307111	C	T	C	T	-0.0265	-0.0288	0.3962	0.596	FALSE	FALSE	FALSE	ebi-a-GCST005413	5	75003678	0.016	70127	0.0720195	Type 2 diabetes || id:ebi-a-GCST005413	Type 2 diabetes	Type 2 diabetes || ||	TRUE	igd	5	75003678	0.0016	1.59993e-58	795430	ieu-b-40	body mass index || id:ieu-b-40	TRUE	reported	igd	1	TRUE
238	rs2317299	C	T	C	T	-0.0106	0.0129	0.5597	0.5556	FALSE	FALSE	FALSE	ebi-a-GCST005413	2	236903093	0.0161	70127	0.4224	Type 2 diabetes || id:ebi-a-GCST005413	Type 2 diabetes	Type 2 diabetes || ||	TRUE	igd	2	236903093	0.0017	1.29999e-09	677983	ieu-b-40	body mass index || id:ieu-b-40	TRUE	reported	igd	1	TRUE
239	rs2325036	C	A	C	A	-0.0181	-0.0104	0.3845	0.6184	FALSE	FALSE	FALSE	ebi-a-GCST005413	3	85819412	0.0162	70127	0.5202	Type 2 diabetes || id:ebi-a-GCST005413	Type 2 diabetes	Type 2 diabetes || ||	TRUE	igd	3	85819412	0.0017	3.59998e-27	790870	ieu-b-40	body mass index || id:ieu-b-40	TRUE	reported	igd	1	TRUE
240	rs2357760	A	G	A	G	0.0145	-0.0005	0.6754	0.3281	FALSE	FALSE	FALSE	ebi-a-GCST005413	6	120213880	0.0167	70127	0.9748	Type 2 diabetes || id:ebi-a-GCST005413	Type 2 diabetes	Type 2 diabetes || ||	TRUE	igd	6	120213880	0.0017	6.79986e-17	791053	ieu-b-40	body mass index || id:ieu-b-40	TRUE	reported	igd	1	TRUE
241	rs2361988	C	T	C	T	-0.0155	0.0203	0.2539	0.7526	FALSE	FALSE	FALSE	ebi-a-GCST005413	16	398151	0.0305	70127	0.5058	Type 2 diabetes || id:ebi-a-GCST005413	Type 2 diabetes	Type 2 diabetes || ||	TRUE	igd	16	398151	0.002	5.19996e-15	690251	ieu-b-40	body mass index || id:ieu-b-40	TRUE	reported	igd	1	TRUE
242	rs2365389	T	C	T	C	-0.0174	0.0075	0.4143	0.4072	FALSE	FALSE	FALSE	ebi-a-GCST005413	3	61236462	0.0159	70127	0.637699	Type 2 diabetes || id:ebi-a-GCST005413	Type 2 diabetes	Type 2 diabetes || ||	TRUE	igd	3	61236462	0.0017	1.29987e-25	783625	ieu-b-40	body mass index || id:ieu-b-40	TRUE	reported	igd	1	TRUE
243	rs2367112	G	T	G	T	-0.0119	0.005	0.4919	0.509	FALSE	FALSE	FALSE	ebi-a-GCST005413	5	64168193	0.0156	70127	0.749	Type 2 diabetes || id:ebi-a-GCST005413	Type 2 diabetes	Type 2 diabetes || ||	TRUE	igd	5	64168193	0.0016	2.29985e-13	794305	ieu-b-40	body mass index || id:ieu-b-40	TRUE	reported	igd	1	TRUE
244	rs2423668	C	T	C	T	-0.0105	0.0105	0.5505	0.5504	FALSE	FALSE	FALSE	ebi-a-GCST005413	20	12430673	0.0158	70127	0.5048	Type 2 diabetes || id:ebi-a-GCST005413	Type 2 diabetes	Type 2 diabetes || ||	TRUE	igd	20	12430673	0.0019	2.80001e-08	527352	ieu-b-40	body mass index || id:ieu-b-40	TRUE	reported	igd	1	TRUE
245	rs2425840	C	A	C	A	0.0119	0.0162	0.4059	0.594	FALSE	FALSE	FALSE	ebi-a-GCST005413	20	44904838	0.016	70127	0.3101	Type 2 diabetes || id:ebi-a-GCST005413	Type 2 diabetes	Type 2 diabetes || ||	TRUE	igd	20	44904838	0.0018	1.59993e-11	681680	ieu-b-40	body mass index || id:ieu-b-40	TRUE	reported	igd	1	TRUE
246	rs2429150	C	A	C	A	0.0111	-0.0059	0.4164	0.5856	FALSE	FALSE	FALSE	ebi-a-GCST005413	12	2152655	0.0161	70127	0.713099	Type 2 diabetes || id:ebi-a-GCST005413	Type 2 diabetes	Type 2 diabetes || ||	TRUE	igd	12	2152655	0.0018	2.69998e-10	686276	ieu-b-40	body mass index || id:ieu-b-40	TRUE	reported	igd	1	TRUE
247	rs2479958	G	A	G	A	-0.0154	-0.0059	0.5075	0.5199	FALSE	FALSE	FALSE	ebi-a-GCST005413	13	111984244	0.0159	70127	0.7119	Type 2 diabetes || id:ebi-a-GCST005413	Type 2 diabetes	Type 2 diabetes || ||	TRUE	igd	13	111984244	0.0018	1.50003e-17	664268	ieu-b-40	body mass index || id:ieu-b-40	TRUE	reported	igd	1	TRUE
248	rs2481665	C	T	C	T	-0.0161	0.0129	0.4408	0.5656	FALSE	FALSE	FALSE	ebi-a-GCST005413	1	62594677	0.0159	70127	0.4173	Type 2 diabetes || id:ebi-a-GCST005413	Type 2 diabetes	Type 2 diabetes || ||	TRUE	igd	1	62594677	0.0016	7.19946e-23	795247	ieu-b-40	body mass index || id:ieu-b-40	TRUE	reported	igd	1	TRUE
249	rs2543132	C	G	C	G	0.0146	-0.0068	0.8134	0.1975	FALSE	TRUE	FALSE	ebi-a-GCST005413	8	15536311	0.0197	70127	0.7317	Type 2 diabetes || id:ebi-a-GCST005413	Type 2 diabetes	Type 2 diabetes || ||	TRUE	igd	8	15536311	0.0022	5.00035e-11	688326	ieu-b-40	body mass index || id:ieu-b-40	TRUE	reported	igd	1	TRUE
250	rs2600226	T	C	T	C	-0.0116	-0.016	0.6697	0.3295	FALSE	FALSE	FALSE	ebi-a-GCST005413	3	12928762	0.0177	70127	0.3647	Type 2 diabetes || id:ebi-a-GCST005413	Type 2 diabetes	Type 2 diabetes || ||	TRUE	igd	3	12928762	0.0019	3.69999e-10	685285	ieu-b-40	body mass index || id:ieu-b-40	TRUE	reported	igd	1	TRUE
251	rs2605603	A	G	A	G	-0.0103	-0.0036	0.4887	0.4956	FALSE	FALSE	FALSE	ebi-a-GCST005413	11	93221105	0.0157	70127	0.8196	Type 2 diabetes || id:ebi-a-GCST005413	Type 2 diabetes	Type 2 diabetes || ||	TRUE	igd	11	93221105	0.0016	2.5e-10	790857	ieu-b-40	body mass index || id:ieu-b-40	TRUE	reported	igd	1	TRUE
252	rs2608703	A	C	A	C	0.0142	0.0144	0.4546	0.4485	FALSE	FALSE	FALSE	ebi-a-GCST005413	12	41846769	0.0157	70127	0.3596	Type 2 diabetes || id:ebi-a-GCST005413	Type 2 diabetes	Type 2 diabetes || ||	TRUE	igd	12	41846769	0.0017	1.9002e-16	686700	ieu-b-40	body mass index || id:ieu-b-40	TRUE	reported	igd	1	TRUE
253	rs262130	T	C	T	C	0.0127	0.0061	0.1969	0.1958	FALSE	FALSE	FALSE	ebi-a-GCST005413	6	142853486	0.0196	70127	0.7579	Type 2 diabetes || id:ebi-a-GCST005413	Type 2 diabetes	Type 2 diabetes || ||	TRUE	igd	6	142853486	0.0023	1.79999e-08	679542	ieu-b-40	body mass index || id:ieu-b-40	TRUE	reported	igd	1	TRUE
254	rs2643452	A	T	A	T	0.0136	0.0069	0.5448	0.4566	FALSE	TRUE	TRUE	ebi-a-GCST005413	4	18529220	0.0158	70127	0.6629	Type 2 diabetes || id:ebi-a-GCST005413	Type 2 diabetes	Type 2 diabetes || ||	TRUE	igd	4	18529220	0.0017	4.70002e-15	690573	ieu-b-40	body mass index || id:ieu-b-40	TRUE	reported	igd	1	TRUE
255	rs2693826	A	G	A	G	-0.0137	-0.0377	0.4421	0.4538	FALSE	FALSE	FALSE	ebi-a-GCST005413	2	6160943	0.0157	70127	0.0165402	Type 2 diabetes || id:ebi-a-GCST005413	Type 2 diabetes	Type 2 diabetes || ||	TRUE	igd	2	6160943	0.0017	1.99986e-15	690808	ieu-b-40	body mass index || id:ieu-b-40	TRUE	reported	igd	1	TRUE
256	rs2694047	G	A	G	A	0.0188	-0.0134	0.747	0.7564	FALSE	FALSE	FALSE	ebi-a-GCST005413	8	116750548	0.0184	70127	0.4684	Type 2 diabetes || id:ebi-a-GCST005413	Type 2 diabetes	Type 2 diabetes || ||	TRUE	igd	8	116750548	0.002	3.90032e-21	690295	ieu-b-40	body mass index || id:ieu-b-40	TRUE	reported	igd	1	TRUE
257	rs273504	G	A	G	A	0.0153	-0.0407	0.4266	0.5699	FALSE	FALSE	FALSE	ebi-a-GCST005413	19	18215247	0.0174	70127	0.0197902	Type 2 diabetes || id:ebi-a-GCST005413	Type 2 diabetes	Type 2 diabetes || ||	TRUE	igd	19	18215247	0.0018	4.40048e-18	690672	ieu-b-40	body mass index || id:ieu-b-40	TRUE	reported	igd	1	TRUE
258	rs2744974	T	C	T	C	0.0249	-0.0243	0.338	0.3381	FALSE	FALSE	FALSE	ebi-a-GCST005413	6	34579431	0.0166	70127	0.1441	Type 2 diabetes || id:ebi-a-GCST005413	Type 2 diabetes	Type 2 diabetes || ||	TRUE	igd	6	34579431	0.0018	1.39991e-45	789647	ieu-b-40	body mass index || id:ieu-b-40	TRUE	reported	igd	1	TRUE
259	rs2791653	G	A	G	A	-0.0141	0.0266	0.7577	0.7588	FALSE	FALSE	FALSE	ebi-a-GCST005413	1	11129848	0.0183	70127	0.1472	Type 2 diabetes || id:ebi-a-GCST005413	Type 2 diabetes	Type 2 diabetes || ||	TRUE	igd	1	11129848	0.0019	1.29987e-13	795271	ieu-b-40	body mass index || id:ieu-b-40	TRUE	reported	igd	1	TRUE
260	rs2820311	G	A	G	A	0.0235	0.0252	0.3369	0.6815	FALSE	FALSE	FALSE	ebi-a-GCST005413	1	201841476	0.0167	70127	0.1327	Type 2 diabetes || id:ebi-a-GCST005413	Type 2 diabetes	Type 2 diabetes || ||	TRUE	igd	1	201841476	0.0018	4.10015e-38	691876	ieu-b-40	body mass index || id:ieu-b-40	TRUE	reported	igd	1	TRUE
261	rs2832283	A	G	A	G	0.0115	-0.0346	0.2208	0.2193	FALSE	FALSE	FALSE	ebi-a-GCST005413	21	30690558	0.019	70127	0.0687797	Type 2 diabetes || id:ebi-a-GCST005413	Type 2 diabetes	Type 2 diabetes || ||	TRUE	igd	21	30690558	0.002	5.80003e-09	792324	ieu-b-40	body mass index || id:ieu-b-40	TRUE	reported	igd	1	TRUE
262	rs2836964	C	T	C	T	-0.011	0.0175	0.3576	0.6498	FALSE	FALSE	FALSE	ebi-a-GCST005413	21	40631006	0.0164	70127	0.2856	Type 2 diabetes || id:ebi-a-GCST005413	Type 2 diabetes	Type 2 diabetes || ||	TRUE	igd	21	40631006	0.0018	1.29999e-09	692353	ieu-b-40	body mass index || id:ieu-b-40	TRUE	reported	igd	1	TRUE
263	rs2861683	C	A	C	A	-0.0144	-0.0169	0.407	0.5891	FALSE	FALSE	FALSE	ebi-a-GCST005413	2	67836507	0.0159	70127	0.2877	Type 2 diabetes || id:ebi-a-GCST005413	Type 2 diabetes	Type 2 diabetes || ||	TRUE	igd	2	67836507	0.0017	1.29987e-16	691163	ieu-b-40	body mass index || id:ieu-b-40	TRUE	reported	igd	1	TRUE
264	rs2868975	A	G	A	G	-0.0143	0.0128	0.178	0.1832	FALSE	FALSE	FALSE	ebi-a-GCST005413	3	116935323	0.0203	70127	0.5271	Type 2 diabetes || id:ebi-a-GCST005413	Type 2 diabetes	Type 2 diabetes || ||	TRUE	igd	3	116935323	0.0023	2.19999e-10	690613	ieu-b-40	body mass index || id:ieu-b-40	TRUE	reported	igd	1	TRUE
265	rs287104	A	G	A	G	0.0115	0.0193	0.6604	0.3478	FALSE	FALSE	FALSE	ebi-a-GCST005413	19	34290995	0.0179	70127	0.2795	Type 2 diabetes || id:ebi-a-GCST005413	Type 2 diabetes	Type 2 diabetes || ||	TRUE	igd	19	34290995	0.0017	4.40048e-11	787307	ieu-b-40	body mass index || id:ieu-b-40	TRUE	reported	igd	1	TRUE
266	rs2875762	C	G	C	G	0.0139	-0.0019	0.2473	0.2483	FALSE	TRUE	FALSE	ebi-a-GCST005413	6	124925032	0.0184	70127	0.9194	Type 2 diabetes || id:ebi-a-GCST005413	Type 2 diabetes	Type 2 diabetes || ||	TRUE	igd	6	124925032	0.002	1.20005e-11	685199	ieu-b-40	body mass index || id:ieu-b-40	TRUE	reported	igd	1	TRUE
267	rs2907948	A	G	A	G	-0.0141	-0.0106	0.2427	0.2365	FALSE	FALSE	FALSE	ebi-a-GCST005413	7	150638484	0.0185	70127	0.5657	Type 2 diabetes || id:ebi-a-GCST005413	Type 2 diabetes	Type 2 diabetes || ||	TRUE	igd	7	150638484	0.0019	1.29987e-13	794299	ieu-b-40	body mass index || id:ieu-b-40	TRUE	reported	igd	1	TRUE
268	rs2931434	T	C	T	C	-0.0104	-0.0345	0.3168	0.3224	FALSE	FALSE	FALSE	ebi-a-GCST005413	5	73159098	0.0167	70127	0.0392004	Type 2 diabetes || id:ebi-a-GCST005413	Type 2 diabetes	Type 2 diabetes || ||	TRUE	igd	5	73159098	0.0018	1.40001e-08	690664	ieu-b-40	body mass index || id:ieu-b-40	TRUE	reported	igd	1	TRUE
269	rs2943465	C	T	C	T	0.0248	-0.0211	0.9444	0.9408	FALSE	FALSE	FALSE	ebi-a-GCST005413	12	19265921	0.0333	70127	0.5263	Type 2 diabetes || id:ebi-a-GCST005413	Type 2 diabetes	Type 2 diabetes || ||	TRUE	igd	12	19265921	0.0039	2e-10	686547	ieu-b-40	body mass index || id:ieu-b-40	TRUE	reported	igd	1	TRUE
270	rs294704	T	G	T	G	-0.0113	-0.0393	0.7239	0.2729	FALSE	FALSE	FALSE	ebi-a-GCST005413	5	152519088	0.0174	70127	0.0242198	Type 2 diabetes || id:ebi-a-GCST005413	Type 2 diabetes	Type 2 diabetes || ||	TRUE	igd	5	152519088	0.0019	4e-09	690036	ieu-b-40	body mass index || id:ieu-b-40	TRUE	reported	igd	1	TRUE
271	rs3007105	T	C	T	C	0.0142	-0.0178	0.4697	0.4312	FALSE	FALSE	FALSE	ebi-a-GCST005413	14	47367616	0.0158	70127	0.2602	Type 2 diabetes || id:ebi-a-GCST005413	Type 2 diabetes	Type 2 diabetes || ||	TRUE	igd	14	47367616	0.0017	1.10002e-17	785488	ieu-b-40	body mass index || id:ieu-b-40	TRUE	reported	igd	1	TRUE
272	rs326896	T	C	T	C	-0.0128	-0.0085	0.3925	0.391	FALSE	FALSE	FALSE	ebi-a-GCST005413	4	112669571	0.0161	70127	0.5971	Type 2 diabetes || id:ebi-a-GCST005413	Type 2 diabetes	Type 2 diabetes || ||	TRUE	igd	4	112669571	0.0018	2.80027e-13	690324	ieu-b-40	body mass index || id:ieu-b-40	TRUE	reported	igd	1	TRUE
273	rs331966	C	A	C	A	0.0112	0.0674	0.3792	0.6215	FALSE	FALSE	FALSE	ebi-a-GCST005413	4	143675717	0.0163	70127	3.408e-05	Type 2 diabetes || id:ebi-a-GCST005413	Type 2 diabetes	Type 2 diabetes || ||	TRUE	igd	4	143675717	0.0018	3.2e-10	687189	ieu-b-40	body mass index || id:ieu-b-40	TRUE	reported	igd	1	TRUE
274	rs33500	T	C	T	C	-0.0167	0.0133	0.8082	0.1927	FALSE	FALSE	FALSE	ebi-a-GCST005413	3	42427191	0.0199	70127	0.5022	Type 2 diabetes || id:ebi-a-GCST005413	Type 2 diabetes	Type 2 diabetes || ||	TRUE	igd	3	42427191	0.0022	4.30031e-14	689500	ieu-b-40	body mass index || id:ieu-b-40	TRUE	reported	igd	1	TRUE
275	rs339991	G	A	G	A	0.0124	0.0122	0.5631	0.5676	FALSE	FALSE	FALSE	ebi-a-GCST005413	15	60913637	0.0159	70127	0.4403	Type 2 diabetes || id:ebi-a-GCST005413	Type 2 diabetes	Type 2 diabetes || ||	TRUE	igd	15	60913637	0.0018	1.20005e-12	686476	ieu-b-40	body mass index || id:ieu-b-40	TRUE	reported	igd	1	TRUE
276	rs349088	A	C	A	C	-0.0128	0.007	0.4976	0.4925	FALSE	FALSE	FALSE	ebi-a-GCST005413	11	84814393	0.0156	70127	0.6543	Type 2 diabetes || id:ebi-a-GCST005413	Type 2 diabetes	Type 2 diabetes || ||	TRUE	igd	11	84814393	0.0017	1.80011e-13	684401	ieu-b-40	body mass index || id:ieu-b-40	TRUE	reported	igd	1	TRUE
277	rs355777	C	G	C	G	0.0153	-0.007	0.4106	0.4143	FALSE	TRUE	FALSE	ebi-a-GCST005413	3	154034950	0.0158	70127	0.6603	Type 2 diabetes || id:ebi-a-GCST005413	Type 2 diabetes	Type 2 diabetes || ||	TRUE	igd	3	154034950	0.0017	1.39991e-18	689978	ieu-b-40	body mass index || id:ieu-b-40	TRUE	reported	igd	1	TRUE
278	rs3731695	C	T	C	T	0.0116	0.0106	0.5582	0.5628	FALSE	FALSE	FALSE	ebi-a-GCST005413	2	203820275	0.0158	70127	0.5025	Type 2 diabetes || id:ebi-a-GCST005413	Type 2 diabetes	Type 2 diabetes || ||	TRUE	igd	2	203820275	0.0016	7.89951e-13	793581	ieu-b-40	body mass index || id:ieu-b-40	TRUE	reported	igd	1	TRUE
279	rs3732084	C	T	C	T	0.0107	-0.0141	0.6139	0.6026	FALSE	FALSE	FALSE	ebi-a-GCST005413	2	207174316	0.016	70127	0.3763	Type 2 diabetes || id:ebi-a-GCST005413	Type 2 diabetes	Type 2 diabetes || ||	TRUE	igd	2	207174316	0.0018	1.09999e-09	691763	ieu-b-40	body mass index || id:ieu-b-40	TRUE	reported	igd	1	TRUE
280	rs3736485	G	A	G	A	-0.0134	-0.0265	0.5443	0.5419	FALSE	FALSE	FALSE	ebi-a-GCST005413	15	51748610	0.0158	70127	0.0937497	Type 2 diabetes || id:ebi-a-GCST005413	Type 2 diabetes	Type 2 diabetes || ||	TRUE	igd	15	51748610	0.0016	2.49977e-16	790404	ieu-b-40	body mass index || id:ieu-b-40	TRUE	reported	igd	1	TRUE
281	rs3749897	T	C	T	C	0.0122	-0.0158	0.4172	0.4172	FALSE	FALSE	FALSE	ebi-a-GCST005413	6	42532102	0.0159	70127	0.3199	Type 2 diabetes || id:ebi-a-GCST005413	Type 2 diabetes	Type 2 diabetes || ||	TRUE	igd	6	42532102	0.0018	8.4004e-12	638224	ieu-b-40	body mass index || id:ieu-b-40	TRUE	reported	igd	1	TRUE
282	rs3754963	T	A	T	A	-0.0123	0.0238	0.2574	0.7427	FALSE	TRUE	FALSE	ebi-a-GCST005413	2	166185707	0.0179	70127	0.1833	Type 2 diabetes || id:ebi-a-GCST005413	Type 2 diabetes	Type 2 diabetes || ||	TRUE	igd	2	166185707	0.002	3.29997e-10	691535	ieu-b-40	body mass index || id:ieu-b-40	TRUE	reported	igd	1	TRUE
283	rs3764835	A	G	A	G	-0.0141	0.0106	0.1528	0.1503	FALSE	FALSE	FALSE	ebi-a-GCST005413	2	159519368	0.022	70127	0.6308	Type 2 diabetes || id:ebi-a-GCST005413	Type 2 diabetes	Type 2 diabetes || ||	TRUE	igd	2	159519368	0.0024	3.09999e-09	689505	ieu-b-40	body mass index || id:ieu-b-40	TRUE	reported	igd	1	TRUE
284	rs3772882	A	C	A	C	0.0127	0.0051	0.3661	0.3651	FALSE	FALSE	FALSE	ebi-a-GCST005413	3	81808602	0.0162	70127	0.754401	Type 2 diabetes || id:ebi-a-GCST005413	Type 2 diabetes	Type 2 diabetes || ||	TRUE	igd	3	81808602	0.0018	6.59933e-13	691912	ieu-b-40	body mass index || id:ieu-b-40	TRUE	reported	igd	1	TRUE
285	rs3800229	T	G	T	G	0.0175	0.0042	0.7123	0.2902	FALSE	FALSE	FALSE	ebi-a-GCST005413	6	108996963	0.0172	70127	0.8081	Type 2 diabetes || id:ebi-a-GCST005413	Type 2 diabetes	Type 2 diabetes || ||	TRUE	igd	6	108996963	0.0018	1.39991e-22	792474	ieu-b-40	body mass index || id:ieu-b-40	TRUE	reported	igd	1	TRUE
286	rs3800637	C	T	C	T	0.0115	-0.0121	0.336	0.6576	FALSE	FALSE	FALSE	ebi-a-GCST005413	7	137403432	0.0165	70127	0.4645	Type 2 diabetes || id:ebi-a-GCST005413	Type 2 diabetes	Type 2 diabetes || ||	TRUE	igd	7	137403432	0.0018	5.1e-10	682001	ieu-b-40	body mass index || id:ieu-b-40	TRUE	reported	igd	1	TRUE
287	rs3806114	A	G	A	G	-0.0113	0.0196	0.6773	0.3145	FALSE	FALSE	FALSE	ebi-a-GCST005413	6	20482335	0.0173	70127	0.2556	Type 2 diabetes || id:ebi-a-GCST005413	Type 2 diabetes	Type 2 diabetes || ||	TRUE	igd	6	20482335	0.0018	3.40001e-10	778855	ieu-b-40	body mass index || id:ieu-b-40	TRUE	reported	igd	1	TRUE
288	rs3806572	A	G	A	G	-0.0145	0.0081	0.2788	0.28	FALSE	FALSE	FALSE	ebi-a-GCST005413	2	55238677	0.0174	70127	0.641501	Type 2 diabetes || id:ebi-a-GCST005413	Type 2 diabetes	Type 2 diabetes || ||	TRUE	igd	2	55238677	0.0019	1.59993e-14	687646	ieu-b-40	body mass index || id:ieu-b-40	TRUE	reported	igd	1	TRUE
289	rs3807645	A	G	A	G	-0.0166	-0.0146	0.221	0.2213	FALSE	FALSE	FALSE	ebi-a-GCST005413	7	77830091	0.0191	70127	0.4436	Type 2 diabetes || id:ebi-a-GCST005413	Type 2 diabetes	Type 2 diabetes || ||	TRUE	igd	7	77830091	0.0021	2.39994e-15	683086	ieu-b-40	body mass index || id:ieu-b-40	TRUE	reported	igd	1	TRUE
290	rs380857	A	C	A	C	-0.0151	-0.0109	0.8878	0.1156	FALSE	FALSE	FALSE	ebi-a-GCST005413	9	101491066	0.025	70127	0.6618	Type 2 diabetes || id:ebi-a-GCST005413	Type 2 diabetes	Type 2 diabetes || ||	TRUE	igd	9	101491066	0.0027	3.59998e-08	691507	ieu-b-40	body mass index || id:ieu-b-40	TRUE	reported	igd	1	TRUE
291	rs3814883	T	C	T	C	0.0232	0.0361	0.4764	0.4809	FALSE	FALSE	FALSE	ebi-a-GCST005413	16	29994922	0.0162	70127	0.0260399	Type 2 diabetes || id:ebi-a-GCST005413	Type 2 diabetes	Type 2 diabetes || ||	TRUE	igd	16	29994922	0.0017	1.10002e-40	685519	ieu-b-40	body mass index || id:ieu-b-40	TRUE	reported	igd	1	TRUE
292	rs3828783	A	G	A	G	-0.0165	0.0175	0.1809	0.1828	FALSE	FALSE	FALSE	ebi-a-GCST005413	6	33767727	0.0202	70127	0.3866	Type 2 diabetes || id:ebi-a-GCST005413	Type 2 diabetes	Type 2 diabetes || ||	TRUE	igd	6	33767727	0.0021	5.60015e-15	792749	ieu-b-40	body mass index || id:ieu-b-40	TRUE	reported	igd	1	TRUE
293	rs3829849	T	C	T	C	0.0098	-0.017	0.3589	0.3677	FALSE	FALSE	FALSE	ebi-a-GCST005413	9	129390800	0.0174	70127	0.3299	Type 2 diabetes || id:ebi-a-GCST005413	Type 2 diabetes	Type 2 diabetes || ||	TRUE	igd	9	129390800	0.0017	5.89997e-09	793851	ieu-b-40	body mass index || id:ieu-b-40	TRUE	reported	igd	1	TRUE
294	rs38314	A	G	A	G	-0.012	-0.0027	0.4912	0.4901	FALSE	FALSE	FALSE	ebi-a-GCST005413	7	70067315	0.0157	70127	0.8635	Type 2 diabetes || id:ebi-a-GCST005413	Type 2 diabetes	Type 2 diabetes || ||	TRUE	igd	7	70067315	0.0017	4.70002e-12	689782	ieu-b-40	body mass index || id:ieu-b-40	TRUE	reported	igd	1	TRUE
295	rs3844598	G	A	G	A	0.0095	-0.0054	0.521	0.5182	FALSE	FALSE	FALSE	ebi-a-GCST005413	5	140992235	0.0157	70127	0.7284	Type 2 diabetes || id:ebi-a-GCST005413	Type 2 diabetes	Type 2 diabetes || ||	TRUE	igd	5	140992235	0.0017	3.79997e-08	690704	ieu-b-40	body mass index || id:ieu-b-40	TRUE	reported	igd	1	TRUE
296	rs3902951	G	T	G	T	0.0134	-0.0003	0.2455	0.7552	FALSE	FALSE	FALSE	ebi-a-GCST005413	14	69789755	0.0188	70127	0.9868	Type 2 diabetes || id:ebi-a-GCST005413	Type 2 diabetes	Type 2 diabetes || ||	TRUE	igd	14	69789755	0.002	7.00003e-12	773819	ieu-b-40	body mass index || id:ieu-b-40	TRUE	reported	igd	1	TRUE
297	rs3904244	A	T	A	T	0.0155	0.0012	0.1377	0.1529	FALSE	TRUE	FALSE	ebi-a-GCST005413	10	27361527	0.0219	70127	0.955	Type 2 diabetes || id:ebi-a-GCST005413	Type 2 diabetes	Type 2 diabetes || ||	TRUE	igd	10	27361527	0.0025	4.30002e-10	691180	ieu-b-40	body mass index || id:ieu-b-40	TRUE	reported	igd	1	TRUE
298	rs391300	C	T	C	T	-0.0119	0.0213	0.6275	0.6416	FALSE	FALSE	FALSE	ebi-a-GCST005413	17	2216258	0.0168	70127	0.2052	Type 2 diabetes || id:ebi-a-GCST005413	Type 2 diabetes	Type 2 diabetes || ||	TRUE	igd	17	2216258	0.0017	3.10027e-12	791120	ieu-b-40	body mass index || id:ieu-b-40	TRUE	reported	igd	1	TRUE
299	rs3935648	G	C	G	C	-0.0125	-0.0284	0.2328	0.7815	FALSE	TRUE	FALSE	ebi-a-GCST005413	17	79085335	0.033	70127	0.3888	Type 2 diabetes || id:ebi-a-GCST005413	Type 2 diabetes	Type 2 diabetes || ||	TRUE	igd	17	79085335	0.0022	6.80002e-09	629303	ieu-b-40	body mass index || id:ieu-b-40	TRUE	reported	igd	1	TRUE
300	rs3977755	T	C	T	C	-0.0135	0.0321	0.2804	0.2858	FALSE	FALSE	FALSE	ebi-a-GCST005413	10	104420210	0.0175	70127	0.0666607	Type 2 diabetes || id:ebi-a-GCST005413	Type 2 diabetes	Type 2 diabetes || ||	TRUE	igd	10	104420210	0.0019	5.90065e-13	731529	ieu-b-40	body mass index || id:ieu-b-40	TRUE	reported	igd	1	TRUE
301	rs40067	A	G	A	G	-0.0266	0.0106	0.1713	0.1711	FALSE	FALSE	FALSE	ebi-a-GCST005413	5	107439012	0.0208	70127	0.6109	Type 2 diabetes || id:ebi-a-GCST005413	Type 2 diabetes	Type 2 diabetes || ||	TRUE	igd	5	107439012	0.0023	7.10068e-30	681695	ieu-b-40	body mass index || id:ieu-b-40	TRUE	reported	igd	1	TRUE
302	rs4012234	G	T	G	T	0.0141	0.0196	0.5924	0.6041	FALSE	FALSE	FALSE	ebi-a-GCST005413	20	32553047	0.016	70127	0.2213	Type 2 diabetes || id:ebi-a-GCST005413	Type 2 diabetes	Type 2 diabetes || ||	TRUE	igd	20	32553047	0.0018	9.8992e-16	689653	ieu-b-40	body mass index || id:ieu-b-40	TRUE	reported	igd	1	TRUE
303	rs4072917	A	G	A	G	0.0115	0.0268	0.4694	0.4603	FALSE	FALSE	FALSE	ebi-a-GCST005413	8	143300279	0.0281	70127	0.3401	Type 2 diabetes || id:ebi-a-GCST005413	Type 2 diabetes	Type 2 diabetes || ||	TRUE	igd	8	143300279	0.0018	6.89922e-11	684720	ieu-b-40	body mass index || id:ieu-b-40	TRUE	reported	igd	1	TRUE
304	rs4148155	G	A	G	A	-0.0188	0.0543	0.1127	0.8936	FALSE	FALSE	FALSE	ebi-a-GCST005413	4	89054667	0.0254	70127	0.0324399	Type 2 diabetes || id:ebi-a-GCST005413	Type 2 diabetes	Type 2 diabetes || ||	TRUE	igd	4	89054667	0.0026	5.00035e-13	794889	ieu-b-40	body mass index || id:ieu-b-40	TRUE	reported	igd	1	TRUE
305	rs4148866	T	C	T	C	0.0098	0.0151	0.4068	0.4089	FALSE	FALSE	FALSE	ebi-a-GCST005413	12	123425575	0.0185	70127	0.415	Type 2 diabetes || id:ebi-a-GCST005413	Type 2 diabetes	Type 2 diabetes || ||	TRUE	igd	12	123425575	0.0018	4e-08	676418	ieu-b-40	body mass index || id:ieu-b-40	TRUE	reported	igd	1	TRUE
306	rs4237643	G	T	G	T	-0.0223	-0.0147	0.6938	0.6923	FALSE	FALSE	FALSE	ebi-a-GCST005413	11	43648368	0.017	70127	0.3884	Type 2 diabetes || id:ebi-a-GCST005413	Type 2 diabetes	Type 2 diabetes || ||	TRUE	igd	11	43648368	0.0019	4.30031e-33	692491	ieu-b-40	body mass index || id:ieu-b-40	TRUE	reported	igd	1	TRUE
307	rs427943	C	A	C	A	0.017	0.0441	0.5669	0.5576	FALSE	FALSE	FALSE	ebi-a-GCST005413	21	46570896	0.0159	70127	0.00538704	Type 2 diabetes || id:ebi-a-GCST005413	Type 2 diabetes	Type 2 diabetes || ||	TRUE	igd	21	46570896	0.0017	7.29962e-23	712095	ieu-b-40	body mass index || id:ieu-b-40	TRUE	reported	igd	1	TRUE
308	rs429343	G	A	G	A	-0.015	-0.0173	0.5813	0.5797	FALSE	FALSE	FALSE	ebi-a-GCST005413	2	147903382	0.0159	70127	0.2769	Type 2 diabetes || id:ebi-a-GCST005413	Type 2 diabetes	Type 2 diabetes || ||	TRUE	igd	2	147903382	0.0017	6.79986e-18	689345	ieu-b-40	body mass index || id:ieu-b-40	TRUE	reported	igd	1	TRUE
309	rs4307239	G	A	G	A	0.0115	-0.0008	0.4578	0.5391	FALSE	FALSE	FALSE	ebi-a-GCST005413	7	24354300	0.0157	70127	0.9618	Type 2 diabetes || id:ebi-a-GCST005413	Type 2 diabetes	Type 2 diabetes || ||	TRUE	igd	7	24354300	0.0017	3.90032e-11	687289	ieu-b-40	body mass index || id:ieu-b-40	TRUE	reported	igd	1	TRUE
310	rs4310573	T	C	T	C	0.0116	-0.0133	0.7813	0.2165	FALSE	FALSE	FALSE	ebi-a-GCST005413	11	97855562	0.0192	70127	0.4877	Type 2 diabetes || id:ebi-a-GCST005413	Type 2 diabetes	Type 2 diabetes || ||	TRUE	igd	11	97855562	0.0021	3.50002e-08	682567	ieu-b-40	body mass index || id:ieu-b-40	TRUE	reported	igd	1	TRUE
311	rs4358081	C	A	C	A	0.0097	-0.0091	0.4631	0.5273	FALSE	FALSE	FALSE	ebi-a-GCST005413	2	29100642	0.0156	70127	0.5602	Type 2 diabetes || id:ebi-a-GCST005413	Type 2 diabetes	Type 2 diabetes || ||	TRUE	igd	2	29100642	0.0017	1.5e-08	690038	ieu-b-40	body mass index || id:ieu-b-40	TRUE	reported	igd	1	TRUE
312	rs4414033	A	G	A	G	0.0129	-0.0203	0.627	0.3765	FALSE	FALSE	FALSE	ebi-a-GCST005413	1	156406853	0.0183	70127	0.2655	Type 2 diabetes || id:ebi-a-GCST005413	Type 2 diabetes	Type 2 diabetes || ||	TRUE	igd	1	156406853	0.0018	1.39991e-12	672697	ieu-b-40	body mass index || id:ieu-b-40	TRUE	reported	igd	1	TRUE
313	rs4430672	C	T	C	T	-0.0127	-0.0109	0.8004	0.7996	FALSE	FALSE	FALSE	ebi-a-GCST005413	14	63094407	0.0197	70127	0.5782	Type 2 diabetes || id:ebi-a-GCST005413	Type 2 diabetes	Type 2 diabetes || ||	TRUE	igd	14	63094407	0.0022	3.89996e-09	691400	ieu-b-40	body mass index || id:ieu-b-40	TRUE	reported	igd	1	TRUE
314	rs4482463	A	C	A	C	-0.0331	-0.0475	0.9213	0.0811	FALSE	FALSE	FALSE	ebi-a-GCST005413	2	205375909	0.0286	70127	0.0962698	Type 2 diabetes || id:ebi-a-GCST005413	Type 2 diabetes	Type 2 diabetes || ||	TRUE	igd	2	205375909	0.0033	2.80027e-23	635414	ieu-b-40	body mass index || id:ieu-b-40	TRUE	reported	igd	1	TRUE
315	rs4495304	C	T	C	T	-0.0194	0.0028	0.067	0.9279	FALSE	FALSE	FALSE	ebi-a-GCST005413	6	31080718	0.0329	70127	0.9329	Type 2 diabetes || id:ebi-a-GCST005413	Type 2 diabetes	Type 2 diabetes || ||	TRUE	igd	6	31080718	0.0033	5e-09	774211	ieu-b-40	body mass index || id:ieu-b-40	TRUE	reported	igd	1	TRUE
316	rs4516268	A	C	A	C	-0.0217	-0.0207	0.1925	0.1967	FALSE	FALSE	FALSE	ebi-a-GCST005413	17	1846831	0.0208	70127	0.32	Type 2 diabetes || id:ebi-a-GCST005413	Type 2 diabetes	Type 2 diabetes || ||	TRUE	igd	17	1846831	0.0021	5.19996e-25	786617	ieu-b-40	body mass index || id:ieu-b-40	TRUE	reported	igd	1	TRUE
317	rs4518345	A	G	A	G	-0.0117	-0.0254	0.2842	0.2812	FALSE	FALSE	FALSE	ebi-a-GCST005413	5	27185904	0.0175	70127	0.1478	Type 2 diabetes || id:ebi-a-GCST005413	Type 2 diabetes	Type 2 diabetes || ||	TRUE	igd	5	27185904	0.0019	1e-09	688609	ieu-b-40	body mass index || id:ieu-b-40	TRUE	reported	igd	1	TRUE
318	rs4556997	A	C	A	C	0.0197	-0.0014	0.1349	0.1448	FALSE	FALSE	FALSE	ebi-a-GCST005413	2	100814858	0.0223	70127	0.9496	Type 2 diabetes || id:ebi-a-GCST005413	Type 2 diabetes	Type 2 diabetes || ||	TRUE	igd	2	100814858	0.0024	6.90081e-17	792972	ieu-b-40	body mass index || id:ieu-b-40	TRUE	reported	igd	1	TRUE
319	rs4589691	G	C	G	C	0.0141	0.0001	0.1579	0.8415	FALSE	TRUE	FALSE	ebi-a-GCST005413	2	144051398	0.0215	70127	0.9957	Type 2 diabetes || id:ebi-a-GCST005413	Type 2 diabetes	Type 2 diabetes || ||	TRUE	igd	2	144051398	0.0024	4.70002e-09	688253	ieu-b-40	body mass index || id:ieu-b-40	TRUE	reported	igd	1	TRUE
320	rs4639527	G	A	G	A	0.0172	0.0163	0.3012	0.6939	FALSE	FALSE	FALSE	ebi-a-GCST005413	2	416815	0.0169	70127	0.3355	Type 2 diabetes || id:ebi-a-GCST005413	Type 2 diabetes	Type 2 diabetes || ||	TRUE	igd	2	416815	0.0019	3.29989e-20	691706	ieu-b-40	body mass index || id:ieu-b-40	TRUE	reported	igd	1	TRUE
321	rs4653017	T	C	T	C	0.0122	-0.0168	0.6818	0.3234	FALSE	FALSE	FALSE	ebi-a-GCST005413	1	33776728	0.0168	70127	0.318	Type 2 diabetes || id:ebi-a-GCST005413	Type 2 diabetes	Type 2 diabetes || ||	TRUE	igd	1	33776728	0.0018	4.49987e-11	686378	ieu-b-40	body mass index || id:ieu-b-40	TRUE	reported	igd	1	TRUE
322	rs4660443	T	C	T	C	0.0164	0.0976	0.2218	0.2195	FALSE	FALSE	FALSE	ebi-a-GCST005413	1	39591779	0.0187	70127	1.69099e-07	Type 2 diabetes || id:ebi-a-GCST005413	Type 2 diabetes	Type 2 diabetes || ||	TRUE	igd	1	39591779	0.0021	6.79986e-15	687234	ieu-b-40	body mass index || id:ieu-b-40	TRUE	reported	igd	1	TRUE
323	rs4671328	G	T	G	T	-0.0219	0.0109	0.5533	0.5579	FALSE	FALSE	FALSE	ebi-a-GCST005413	2	58935282	0.0158	70127	0.489	Type 2 diabetes || id:ebi-a-GCST005413	Type 2 diabetes	Type 2 diabetes || ||	TRUE	igd	2	58935282	0.0017	2.19989e-36	679487	ieu-b-40	body mass index || id:ieu-b-40	TRUE	reported	igd	1	TRUE
324	rs4722398	T	C	T	C	0.0158	0.0183	0.1336	0.135	FALSE	FALSE	FALSE	ebi-a-GCST005413	7	3125220	0.0232	70127	0.43	Type 2 diabetes || id:ebi-a-GCST005413	Type 2 diabetes	Type 2 diabetes || ||	TRUE	igd	7	3125220	0.0025	3.59998e-10	692509	ieu-b-40	body mass index || id:ieu-b-40	TRUE	reported	igd	1	TRUE
325	rs4740619	C	T	C	T	-0.0186	0.0073	0.4521	0.5451	FALSE	FALSE	FALSE	ebi-a-GCST005413	9	15634326	0.0157	70127	0.6421	Type 2 diabetes || id:ebi-a-GCST005413	Type 2 diabetes	Type 2 diabetes || ||	TRUE	igd	9	15634326	0.0016	2.29985e-30	794491	ieu-b-40	body mass index || id:ieu-b-40	TRUE	reported	igd	1	TRUE
326	rs4757144	A	G	A	G	0.0169	0.0192	0.5878	0.4209	FALSE	FALSE	FALSE	ebi-a-GCST005413	11	13331226	0.0159	70127	0.2256	Type 2 diabetes || id:ebi-a-GCST005413	Type 2 diabetes	Type 2 diabetes || ||	TRUE	igd	11	13331226	0.0018	5.60015e-22	690082	ieu-b-40	body mass index || id:ieu-b-40	TRUE	reported	igd	1	TRUE
327	rs4783830	A	G	A	G	-0.0105	0.0248	0.3074	0.3064	FALSE	FALSE	FALSE	ebi-a-GCST005413	16	54255346	0.0169	70127	0.1426	Type 2 diabetes || id:ebi-a-GCST005413	Type 2 diabetes	Type 2 diabetes || ||	TRUE	igd	16	54255346	0.0019	2.39999e-08	675527	ieu-b-40	body mass index || id:ieu-b-40	TRUE	reported	igd	1	TRUE
328	rs4786903	G	A	G	A	0.0125	-0.0216	0.7368	0.7446	FALSE	FALSE	FALSE	ebi-a-GCST005413	16	6697104	0.0184	70127	0.2386	Type 2 diabetes || id:ebi-a-GCST005413	Type 2 diabetes	Type 2 diabetes || ||	TRUE	igd	16	6697104	0.002	3.50002e-10	680139	ieu-b-40	body mass index || id:ieu-b-40	TRUE	reported	igd	1	TRUE
329	rs4800191	C	G	C	G	0.0103	0.0199	0.6369	0.3533	FALSE	TRUE	FALSE	ebi-a-GCST005413	18	22461398	0.0164	70127	0.2245	Type 2 diabetes || id:ebi-a-GCST005413	Type 2 diabetes	Type 2 diabetes || ||	TRUE	igd	18	22461398	0.0017	2.5e-09	785353	ieu-b-40	body mass index || id:ieu-b-40	TRUE	reported	igd	1	TRUE
330	rs4813619	T	G	T	G	-0.0108	0.0201	0.5101	0.4853	FALSE	FALSE	FALSE	ebi-a-GCST005413	20	2815715	0.0158	70127	0.2045	Type 2 diabetes || id:ebi-a-GCST005413	Type 2 diabetes	Type 2 diabetes || ||	TRUE	igd	20	2815715	0.0018	2.30001e-09	622760	ieu-b-40	body mass index || id:ieu-b-40	TRUE	reported	igd	1	TRUE
331	rs4818225	G	A	G	A	0.0117	0.0179	0.6606	0.6574	FALSE	FALSE	FALSE	ebi-a-GCST005413	21	42629895	0.0165	70127	0.2801	Type 2 diabetes || id:ebi-a-GCST005413	Type 2 diabetes	Type 2 diabetes || ||	TRUE	igd	21	42629895	0.0018	2.30001e-10	688274	ieu-b-40	body mass index || id:ieu-b-40	TRUE	reported	igd	1	TRUE
332	rs4820408	G	T	G	T	-0.0151	-0.0144	0.592	0.587	FALSE	FALSE	FALSE	ebi-a-GCST005413	22	40604945	0.0159	70127	0.3635	Type 2 diabetes || id:ebi-a-GCST005413	Type 2 diabetes	Type 2 diabetes || ||	TRUE	igd	22	40604945	0.0017	2.09991e-19	794185	ieu-b-40	body mass index || id:ieu-b-40	TRUE	reported	igd	1	TRUE
333	rs4842491	T	C	T	C	0.0098	-0.0072	0.7138	0.2831	FALSE	FALSE	FALSE	ebi-a-GCST005413	12	89905537	0.0173	70127	0.675899	Type 2 diabetes || id:ebi-a-GCST005413	Type 2 diabetes	Type 2 diabetes || ||	TRUE	igd	12	89905537	0.0018	4e-08	795312	ieu-b-40	body mass index || id:ieu-b-40	TRUE	reported	igd	1	TRUE
334	rs4851029	G	T	G	T	0.0121	-0.0069	0.5247	0.5241	FALSE	FALSE	FALSE	ebi-a-GCST005413	2	104159785	0.0157	70127	0.6601	Type 2 diabetes || id:ebi-a-GCST005413	Type 2 diabetes	Type 2 diabetes || ||	TRUE	igd	2	104159785	0.0017	1.69981e-12	689752	ieu-b-40	body mass index || id:ieu-b-40	TRUE	reported	igd	1	TRUE
335	rs4858193	C	T	C	T	-0.0129	-0.0135	0.2779	0.7313	FALSE	FALSE	FALSE	ebi-a-GCST005413	3	20441050	0.0178	70127	0.4466	Type 2 diabetes || id:ebi-a-GCST005413	Type 2 diabetes	Type 2 diabetes || ||	TRUE	igd	3	20441050	0.0019	1.59993e-11	686850	ieu-b-40	body mass index || id:ieu-b-40	TRUE	reported	igd	1	TRUE
336	rs486359	C	G	C	G	0.0112	-0.0372	0.4853	0.4915	FALSE	TRUE	TRUE	ebi-a-GCST005413	6	160774441	0.0157	70127	0.0178599	Type 2 diabetes || id:ebi-a-GCST005413	Type 2 diabetes	Type 2 diabetes || ||	TRUE	igd	6	160774441	0.0017	1.59993e-11	770999	ieu-b-40	body mass index || id:ieu-b-40	TRUE	reported	igd	1	TRUE
337	rs4864201	C	T	C	T	-0.0141	0.0109	0.6469	0.6449	FALSE	FALSE	FALSE	ebi-a-GCST005413	4	130731284	0.0163	70127	0.5062	Type 2 diabetes || id:ebi-a-GCST005413	Type 2 diabetes	Type 2 diabetes || ||	TRUE	igd	4	130731284	0.0017	1.50003e-16	795263	ieu-b-40	body mass index || id:ieu-b-40	TRUE	reported	igd	1	TRUE
338	rs4880341	T	C	T	C	-0.0118	0.0138	0.5606	0.4402	FALSE	FALSE	FALSE	ebi-a-GCST005413	10	133992689	0.0267	70127	0.6045	Type 2 diabetes || id:ebi-a-GCST005413	Type 2 diabetes	Type 2 diabetes || ||	TRUE	igd	10	133992689	0.0017	1.10002e-11	689012	ieu-b-40	body mass index || id:ieu-b-40	TRUE	reported	igd	1	TRUE
339	rs4906908	G	T	G	T	0.0103	-0.0019	0.5253	0.5268	FALSE	FALSE	FALSE	ebi-a-GCST005413	15	27040082	0.0157	70127	0.905	Type 2 diabetes || id:ebi-a-GCST005413	Type 2 diabetes	Type 2 diabetes || ||	TRUE	igd	15	27040082	0.0017	2.5e-09	691345	ieu-b-40	body mass index || id:ieu-b-40	TRUE	reported	igd	1	TRUE
340	rs491711	C	A	C	A	-0.0115	-0.0006	0.316	0.6923	FALSE	FALSE	FALSE	ebi-a-GCST005413	11	28742220	0.0171	70127	0.9706	Type 2 diabetes || id:ebi-a-GCST005413	Type 2 diabetes	Type 2 diabetes || ||	TRUE	igd	11	28742220	0.0019	1.09999e-09	685113	ieu-b-40	body mass index || id:ieu-b-40	TRUE	reported	igd	1	TRUE
341	rs4929923	C	T	C	T	0.0181	0.0017	0.6376	0.6345	FALSE	FALSE	FALSE	ebi-a-GCST005413	11	8639200	0.0164	70127	0.9191	Type 2 diabetes || id:ebi-a-GCST005413	Type 2 diabetes	Type 2 diabetes || ||	TRUE	igd	11	8639200	0.0017	7.19946e-27	794933	ieu-b-40	body mass index || id:ieu-b-40	TRUE	reported	igd	1	TRUE
342	rs4936175	C	T	C	T	0.0122	0.0019	0.4445	0.5653	FALSE	FALSE	FALSE	ebi-a-GCST005413	11	132641959	0.0158	70127	0.9042	Type 2 diabetes || id:ebi-a-GCST005413	Type 2 diabetes	Type 2 diabetes || ||	TRUE	igd	11	132641959	0.0017	1.39991e-12	692569	ieu-b-40	body mass index || id:ieu-b-40	TRUE	reported	igd	1	TRUE
343	rs4937870	G	A	G	A	-0.0109	-0.022	0.3172	0.6811	FALSE	FALSE	FALSE	ebi-a-GCST005413	11	112826709	0.0171	70127	0.1976	Type 2 diabetes || id:ebi-a-GCST005413	Type 2 diabetes	Type 2 diabetes || ||	TRUE	igd	11	112826709	0.0019	8.79995e-09	683154	ieu-b-40	body mass index || id:ieu-b-40	TRUE	reported	igd	1	TRUE
344	rs4952843	G	A	G	A	-0.0131	-0.0036	0.3807	0.6185	FALSE	FALSE	FALSE	ebi-a-GCST005413	2	46957845	0.0162	70127	0.8263	Type 2 diabetes || id:ebi-a-GCST005413	Type 2 diabetes	Type 2 diabetes || ||	TRUE	igd	2	46957845	0.0018	6.79986e-14	692482	ieu-b-40	body mass index || id:ieu-b-40	TRUE	reported	igd	1	TRUE
345	rs4954638	C	A	C	A	-0.0118	0.0132	0.2492	0.7241	FALSE	FALSE	FALSE	ebi-a-GCST005413	2	137435455	0.0177	70127	0.4576	Type 2 diabetes || id:ebi-a-GCST005413	Type 2 diabetes	Type 2 diabetes || ||	TRUE	igd	2	137435455	0.002	2.90001e-09	689971	ieu-b-40	body mass index || id:ieu-b-40	TRUE	reported	igd	1	TRUE
346	rs4968656	G	A	G	A	0.0116	0.0426	0.3216	0.669	FALSE	FALSE	FALSE	ebi-a-GCST005413	17	61616959	0.0172	70127	0.0133601	Type 2 diabetes || id:ebi-a-GCST005413	Type 2 diabetes	Type 2 diabetes || ||	TRUE	igd	17	61616959	0.0019	8.19993e-10	675153	ieu-b-40	body mass index || id:ieu-b-40	TRUE	reported	igd	1	TRUE
347	rs4981693	A	G	A	G	0.0206	0.0394	0.771	0.2372	FALSE	FALSE	FALSE	ebi-a-GCST005413	14	29680331	0.0186	70127	0.0343898	Type 2 diabetes || id:ebi-a-GCST005413	Type 2 diabetes	Type 2 diabetes || ||	TRUE	igd	14	29680331	0.002	6.90081e-24	689120	ieu-b-40	body mass index || id:ieu-b-40	TRUE	reported	igd	1	TRUE
348	rs4986044	T	C	T	C	-0.0164	0.0098	0.4687	0.478	FALSE	FALSE	FALSE	ebi-a-GCST005413	17	21261560	0.0178	70127	0.5843	Type 2 diabetes || id:ebi-a-GCST005413	Type 2 diabetes	Type 2 diabetes || ||	TRUE	igd	17	21261560	0.0016	3.29989e-23	787219	ieu-b-40	body mass index || id:ieu-b-40	TRUE	reported	igd	1	TRUE
349	rs538579	C	G	C	G	0.0137	0.0058	0.3228	0.3168	FALSE	TRUE	FALSE	ebi-a-GCST005413	3	62711674	0.0168	70127	0.7281	Type 2 diabetes || id:ebi-a-GCST005413	Type 2 diabetes	Type 2 diabetes || ||	TRUE	igd	3	62711674	0.0019	1.29987e-13	688452	ieu-b-40	body mass index || id:ieu-b-40	TRUE	reported	igd	1	TRUE
350	rs543874	G	A	G	A	0.0475	0.006	0.1952	0.8084	FALSE	FALSE	FALSE	ebi-a-GCST005413	1	177889480	0.0198	70127	0.762901	Type 2 diabetes || id:ebi-a-GCST005413	Type 2 diabetes	Type 2 diabetes || ||	TRUE	igd	1	177889480	0.002	1.1995e-122	795504	ieu-b-40	body mass index || id:ieu-b-40	TRUE	reported	igd	1	TRUE
351	rs559231	T	G	T	G	0.0135	0.018	0.3956	0.3963	FALSE	FALSE	FALSE	ebi-a-GCST005413	18	39644247	0.016	70127	0.2608	Type 2 diabetes || id:ebi-a-GCST005413	Type 2 diabetes	Type 2 diabetes || ||	TRUE	igd	18	39644247	0.0018	2.39994e-14	685154	ieu-b-40	body mass index || id:ieu-b-40	TRUE	reported	igd	1	TRUE
352	rs577525	C	T	C	T	0.0166	0.0002	0.5676	0.5529	FALSE	FALSE	FALSE	ebi-a-GCST005413	10	99769388	0.0157	70127	0.9908	Type 2 diabetes || id:ebi-a-GCST005413	Type 2 diabetes	Type 2 diabetes || ||	TRUE	igd	10	99769388	0.0017	9.70063e-22	690616	ieu-b-40	body mass index || id:ieu-b-40	TRUE	reported	igd	1	TRUE
353	rs592483	T	C	T	C	-0.0147	0.0018	0.5716	0.4313	FALSE	FALSE	FALSE	ebi-a-GCST005413	11	69445173	0.0172	70127	0.916	Type 2 diabetes || id:ebi-a-GCST005413	Type 2 diabetes	Type 2 diabetes || ||	TRUE	igd	11	69445173	0.0017	1.99986e-18	781871	ieu-b-40	body mass index || id:ieu-b-40	TRUE	reported	igd	1	TRUE
354	rs6011457	A	T	A	T	-0.0116	0.0211	0.4975	0.4931	FALSE	TRUE	TRUE	ebi-a-GCST005413	20	61530915	0.0159	70127	0.1824	Type 2 diabetes || id:ebi-a-GCST005413	Type 2 diabetes	Type 2 diabetes || ||	TRUE	igd	20	61530915	0.0017	2.70023e-11	690692	ieu-b-40	body mass index || id:ieu-b-40	TRUE	reported	igd	1	TRUE
355	rs6050446	G	A	G	A	0.0343	-0.0197	0.97001	0.9711	FALSE	FALSE	FALSE	ebi-a-GCST005413	20	25195509	0.0482	70127	0.6834	Type 2 diabetes || id:ebi-a-GCST005413	Type 2 diabetes	Type 2 diabetes || ||	TRUE	igd	20	25195509	0.0047	4.40048e-13	766287	ieu-b-40	body mass index || id:ieu-b-40	TRUE	reported	igd	1	TRUE
356	rs6235	G	C	G	C	0.0175	-0.0276	0.2702	0.7284	FALSE	TRUE	FALSE	ebi-a-GCST005413	5	95728898	0.0177	70127	0.1184	Type 2 diabetes || id:ebi-a-GCST005413	Type 2 diabetes	Type 2 diabetes || ||	TRUE	igd	5	95728898	0.0019	1.50003e-19	691708	ieu-b-40	body mass index || id:ieu-b-40	TRUE	reported	igd	1	TRUE
357	rs6265	T	C	T	C	-0.0412	-0.0151	0.1951	0.189	FALSE	FALSE	FALSE	ebi-a-GCST005413	11	27679916	0.0202	70127	0.454	Type 2 diabetes || id:ebi-a-GCST005413	Type 2 diabetes	Type 2 diabetes || ||	TRUE	igd	11	27679916	0.0021	1e-86	795458	ieu-b-40	body mass index || id:ieu-b-40	TRUE	reported	igd	1	TRUE
358	rs6443750	C	T	C	T	0.0148	-0.0072	0.8068	0.8109	FALSE	FALSE	FALSE	ebi-a-GCST005413	3	181329682	0.0221	70127	0.744399	Type 2 diabetes || id:ebi-a-GCST005413	Type 2 diabetes	Type 2 diabetes || ||	TRUE	igd	3	181329682	0.0021	3.19963e-12	776837	ieu-b-40	body mass index || id:ieu-b-40	TRUE	reported	igd	1	TRUE
359	rs6448587	C	A	C	A	-0.0167	-0.039	0.1891	0.8066	FALSE	FALSE	FALSE	ebi-a-GCST005413	4	28561990	0.02	70127	0.0509401	Type 2 diabetes || id:ebi-a-GCST005413	Type 2 diabetes	Type 2 diabetes || ||	TRUE	igd	4	28561990	0.0023	2.29985e-13	691097	ieu-b-40	body mass index || id:ieu-b-40	TRUE	reported	igd	1	TRUE
360	rs645040	T	G	T	G	0.0171	0.0304	0.7762	0.2256	FALSE	FALSE	FALSE	ebi-a-GCST005413	3	135926622	0.0189	70127	0.1083	Type 2 diabetes || id:ebi-a-GCST005413	Type 2 diabetes	Type 2 diabetes || ||	TRUE	igd	3	135926622	0.002	2.49977e-18	795579	ieu-b-40	body mass index || id:ieu-b-40	TRUE	reported	igd	1	TRUE
361	rs6461115	G	A	G	A	-0.0144	-0.0245	0.2285	0.7567	FALSE	FALSE	FALSE	ebi-a-GCST005413	7	2103668	0.0185	70127	0.1844	Type 2 diabetes || id:ebi-a-GCST005413	Type 2 diabetes	Type 2 diabetes || ||	TRUE	igd	7	2103668	0.0019	1.20005e-13	791735	ieu-b-40	body mass index || id:ieu-b-40	TRUE	reported	igd	1	TRUE
362	rs6471941	A	G	A	G	0.0156	0.0115	0.1684	0.1787	FALSE	FALSE	FALSE	ebi-a-GCST005413	8	62117973	0.0207	70127	0.577801	Type 2 diabetes || id:ebi-a-GCST005413	Type 2 diabetes	Type 2 diabetes || ||	TRUE	igd	8	62117973	0.0021	3.10027e-13	793986	ieu-b-40	body mass index || id:ieu-b-40	TRUE	reported	igd	1	TRUE
363	rs6500208	A	G	A	G	0.014	-0.0113	0.2006	0.2035	FALSE	FALSE	FALSE	ebi-a-GCST005413	16	49011249	0.0195	70127	0.562	Type 2 diabetes || id:ebi-a-GCST005413	Type 2 diabetes	Type 2 diabetes || ||	TRUE	igd	16	49011249	0.002	4.10015e-12	781931	ieu-b-40	body mass index || id:ieu-b-40	TRUE	reported	igd	1	TRUE
364	rs6512302	C	G	C	G	0.0142	-0.0415	0.7511	0.2571	FALSE	TRUE	FALSE	ebi-a-GCST005413	20	62691550	0.0313	70127	0.1846	Type 2 diabetes || id:ebi-a-GCST005413	Type 2 diabetes	Type 2 diabetes || ||	TRUE	igd	20	62691550	0.002	2.09991e-12	686053	ieu-b-40	body mass index || id:ieu-b-40	TRUE	reported	igd	1	TRUE
365	rs6545714	A	G	A	G	-0.0191	-0.0132	0.6139	0.3917	FALSE	FALSE	FALSE	ebi-a-GCST005413	2	59307725	0.0161	70127	0.4127	Type 2 diabetes || id:ebi-a-GCST005413	Type 2 diabetes	Type 2 diabetes || ||	TRUE	igd	2	59307725	0.0017	9.09913e-31	793368	ieu-b-40	body mass index || id:ieu-b-40	TRUE	reported	igd	1	TRUE
366	rs6556301	T	G	T	G	-0.0111	-0.0134	0.3596	0.3679	FALSE	FALSE	FALSE	ebi-a-GCST005413	5	176527577	0.018	70127	0.457999	Type 2 diabetes || id:ebi-a-GCST005413	Type 2 diabetes	Type 2 diabetes || ||	TRUE	igd	5	176527577	0.0018	4.09996e-10	734744	ieu-b-40	body mass index || id:ieu-b-40	TRUE	reported	igd	1	TRUE
367	rs6561943	T	C	T	C	0.0119	-0.0168	0.2595	0.2512	FALSE	FALSE	FALSE	ebi-a-GCST005413	13	58356761	0.018	70127	0.3515	Type 2 diabetes || id:ebi-a-GCST005413	Type 2 diabetes	Type 2 diabetes || ||	TRUE	igd	13	58356761	0.0019	4.20001e-10	793951	ieu-b-40	body mass index || id:ieu-b-40	TRUE	reported	igd	1	TRUE
368	rs657452	G	A	G	A	-0.0188	0.0091	0.6216	0.6065	FALSE	FALSE	FALSE	ebi-a-GCST005413	1	49589847	0.0162	70127	0.5719	Type 2 diabetes || id:ebi-a-GCST005413	Type 2 diabetes	Type 2 diabetes || ||	TRUE	igd	1	49589847	0.0017	7.19946e-29	767846	ieu-b-40	body mass index || id:ieu-b-40	TRUE	reported	igd	1	TRUE
369	rs6587552	G	A	G	A	-0.0173	-0.0163	0.7591	0.7673	FALSE	FALSE	FALSE	ebi-a-GCST005413	1	151018861	0.0185	70127	0.3803	Type 2 diabetes || id:ebi-a-GCST005413	Type 2 diabetes	Type 2 diabetes || ||	TRUE	igd	1	151018861	0.002	1.59993e-17	689723	ieu-b-40	body mass index || id:ieu-b-40	TRUE	reported	igd	1	TRUE
370	rs6591407	A	C	A	C	-0.0118	-0.0104	0.1861	0.191	FALSE	FALSE	FALSE	ebi-a-GCST005413	11	56914157	0.02	70127	0.601999	Type 2 diabetes || id:ebi-a-GCST005413	Type 2 diabetes	Type 2 diabetes || ||	TRUE	igd	11	56914157	0.0021	1.89998e-08	794246	ieu-b-40	body mass index || id:ieu-b-40	TRUE	reported	igd	1	TRUE
371	rs6593688	G	A	G	A	0.0137	-0.011	0.3733	0.6207	FALSE	FALSE	FALSE	ebi-a-GCST005413	1	96322205	0.0162	70127	0.4953	Type 2 diabetes || id:ebi-a-GCST005413	Type 2 diabetes	Type 2 diabetes || ||	TRUE	igd	1	96322205	0.0018	8.60003e-15	691779	ieu-b-40	body mass index || id:ieu-b-40	TRUE	reported	igd	1	TRUE
372	rs6595205	G	C	G	C	-0.0114	-0.0284	0.5305	0.53	FALSE	TRUE	TRUE	ebi-a-GCST005413	5	119372533	0.0157	70127	0.0711001	Type 2 diabetes || id:ebi-a-GCST005413	Type 2 diabetes	Type 2 diabetes || ||	TRUE	igd	5	119372533	0.0016	1.99986e-12	794525	ieu-b-40	body mass index || id:ieu-b-40	TRUE	reported	igd	1	TRUE
373	rs663129	A	G	A	G	0.0545	0.02	0.2301	0.2364	FALSE	FALSE	FALSE	ebi-a-GCST005413	18	57838401	0.0183	70127	0.2749	Type 2 diabetes || id:ebi-a-GCST005413	Type 2 diabetes	Type 2 diabetes || ||	TRUE	igd	18	57838401	0.0019	1.59956e-178	788948	ieu-b-40	body mass index || id:ieu-b-40	TRUE	reported	igd	1	TRUE
374	rs6673081	C	T	C	T	-0.01	0.0192	0.5534	0.5686	FALSE	FALSE	FALSE	ebi-a-GCST005413	1	154989595	0.0164	70127	0.2403	Type 2 diabetes || id:ebi-a-GCST005413	Type 2 diabetes	Type 2 diabetes || ||	TRUE	igd	1	154989595	0.0018	1.79999e-08	677818	ieu-b-40	body mass index || id:ieu-b-40	TRUE	reported	igd	1	TRUE
375	rs6692586	G	A	G	A	-0.0192	-0.0097	0.832	0.8292	FALSE	FALSE	FALSE	ebi-a-GCST005413	1	23299906	0.0208	70127	0.6402	Type 2 diabetes || id:ebi-a-GCST005413	Type 2 diabetes	Type 2 diabetes || ||	TRUE	igd	1	23299906	0.0023	1.10002e-16	690921	ieu-b-40	body mass index || id:ieu-b-40	TRUE	reported	igd	1	TRUE
376	rs6712	C	G	C	G	0.0138	0.0613	0.1368	0.1339	FALSE	TRUE	FALSE	ebi-a-GCST005413	22	50637922	0.0398	70127	0.1243	Type 2 diabetes || id:ebi-a-GCST005413	Type 2 diabetes	Type 2 diabetes || ||	TRUE	igd	22	50637922	0.0025	4.39997e-08	688469	ieu-b-40	body mass index || id:ieu-b-40	TRUE	reported	igd	1	TRUE
377	rs6764533	A	G	A	G	0.0116	0.0201	0.359	0.3548	FALSE	FALSE	FALSE	ebi-a-GCST005413	3	196088464	0.0163	70127	0.2196	Type 2 diabetes || id:ebi-a-GCST005413	Type 2 diabetes	Type 2 diabetes || ||	TRUE	igd	3	196088464	0.0018	1.40001e-10	690832	ieu-b-40	body mass index || id:ieu-b-40	TRUE	reported	igd	1	TRUE
378	rs6772756	G	A	G	A	-0.0104	-0.016	0.3372	0.6613	FALSE	FALSE	FALSE	ebi-a-GCST005413	3	182312152	0.0172	70127	0.3532	Type 2 diabetes || id:ebi-a-GCST005413	Type 2 diabetes	Type 2 diabetes || ||	TRUE	igd	3	182312152	0.0019	4e-08	681709	ieu-b-40	body mass index || id:ieu-b-40	TRUE	reported	igd	1	TRUE
379	rs6785245	C	T	C	T	0.0132	0.0224	0.3969	0.6137	FALSE	FALSE	FALSE	ebi-a-GCST005413	3	82647990	0.016	70127	0.1612	Type 2 diabetes || id:ebi-a-GCST005413	Type 2 diabetes	Type 2 diabetes || ||	TRUE	igd	3	82647990	0.0017	4.00037e-14	692250	ieu-b-40	body mass index || id:ieu-b-40	TRUE	reported	igd	1	TRUE
380	rs6804842	G	A	G	A	0.0156	-0.0026	0.572	0.5769	FALSE	FALSE	FALSE	ebi-a-GCST005413	3	25106437	0.0159	70127	0.8723	Type 2 diabetes || id:ebi-a-GCST005413	Type 2 diabetes	Type 2 diabetes || ||	TRUE	igd	3	25106437	0.0017	3.59998e-21	789179	ieu-b-40	body mass index || id:ieu-b-40	TRUE	reported	igd	1	TRUE
381	rs6815910	A	T	A	T	-0.0128	0.0142	0.5435	0.4592	FALSE	TRUE	TRUE	ebi-a-GCST005413	4	55495793	0.0157	70127	0.3687	Type 2 diabetes || id:ebi-a-GCST005413	Type 2 diabetes	Type 2 diabetes || ||	TRUE	igd	4	55495793	0.0017	1.39991e-13	689263	ieu-b-40	body mass index || id:ieu-b-40	TRUE	reported	igd	1	TRUE
382	rs6841761	T	G	T	G	-0.0131	-0.0025	0.5252	0.4658	FALSE	FALSE	FALSE	ebi-a-GCST005413	4	25423538	0.0157	70127	0.8749	Type 2 diabetes || id:ebi-a-GCST005413	Type 2 diabetes	Type 2 diabetes || ||	TRUE	igd	4	25423538	0.0016	6.4003e-16	793477	ieu-b-40	body mass index || id:ieu-b-40	TRUE	reported	igd	1	TRUE
383	rs685870	C	T	C	T	0.012	-0.0273	0.7035	0.6955	FALSE	FALSE	FALSE	ebi-a-GCST005413	11	64111928	0.0189	70127	0.148	Type 2 diabetes || id:ebi-a-GCST005413	Type 2 diabetes	Type 2 diabetes || ||	TRUE	igd	11	64111928	0.0019	2.39999e-10	688423	ieu-b-40	body mass index || id:ieu-b-40	TRUE	reported	igd	1	TRUE
384	rs6985109	A	G	A	G	-0.0177	-0.0105	0.5338	0.468	FALSE	FALSE	FALSE	ebi-a-GCST005413	8	10761585	0.0161	70127	0.5155	Type 2 diabetes || id:ebi-a-GCST005413	Type 2 diabetes	Type 2 diabetes || ||	TRUE	igd	8	10761585	0.0017	1.50003e-26	793993	ieu-b-40	body mass index || id:ieu-b-40	TRUE	reported	igd	1	TRUE
385	rs7024334	G	T	G	T	-0.0138	0.0003	0.7742	0.7807	FALSE	FALSE	FALSE	ebi-a-GCST005413	9	109072075	0.0189	70127	0.9881	Type 2 diabetes || id:ebi-a-GCST005413	Type 2 diabetes	Type 2 diabetes || ||	TRUE	igd	9	109072075	0.002	3.10027e-12	782431	ieu-b-40	body mass index || id:ieu-b-40	TRUE	reported	igd	1	TRUE
386	rs7025938	G	C	G	C	0.0166	0.0257	0.3187	0.6631	FALSE	TRUE	FALSE	ebi-a-GCST005413	9	103088321	0.0166	70127	0.1211	Type 2 diabetes || id:ebi-a-GCST005413	Type 2 diabetes	Type 2 diabetes || ||	TRUE	igd	9	103088321	0.0019	3.69999e-19	691581	ieu-b-40	body mass index || id:ieu-b-40	TRUE	reported	igd	1	TRUE
387	rs7037266	A	C	A	C	-0.0112	0.0193	0.3739	0.3686	FALSE	FALSE	FALSE	ebi-a-GCST005413	9	6942940	0.0162	70127	0.2337	Type 2 diabetes || id:ebi-a-GCST005413	Type 2 diabetes	Type 2 diabetes || ||	TRUE	igd	9	6942940	0.0018	3.50002e-10	691603	ieu-b-40	body mass index || id:ieu-b-40	TRUE	reported	igd	1	TRUE
388	rs705217	G	T	G	T	-0.0102	0.01	0.3652	0.6346	FALSE	FALSE	FALSE	ebi-a-GCST005413	1	34581472	0.0164	70127	0.5426	Type 2 diabetes || id:ebi-a-GCST005413	Type 2 diabetes	Type 2 diabetes || ||	TRUE	igd	1	34581472	0.0018	9.29994e-09	688609	ieu-b-40	body mass index || id:ieu-b-40	TRUE	reported	igd	1	TRUE
389	rs705704	A	G	A	G	-0.0131	0.0185	0.3304	0.3318	FALSE	FALSE	FALSE	ebi-a-GCST005413	12	56435412	0.0166	70127	0.2648	Type 2 diabetes || id:ebi-a-GCST005413	Type 2 diabetes	Type 2 diabetes || ||	TRUE	igd	12	56435412	0.0018	1.9002e-13	743597	ieu-b-40	body mass index || id:ieu-b-40	TRUE	reported	igd	1	TRUE
390	rs7084454	A	G	A	G	0.0193	-0.0275	0.335	0.3356	FALSE	FALSE	FALSE	ebi-a-GCST005413	10	21821274	0.0167	70127	0.1005	Type 2 diabetes || id:ebi-a-GCST005413	Type 2 diabetes	Type 2 diabetes || ||	TRUE	igd	10	21821274	0.0019	4.00037e-25	678564	ieu-b-40	body mass index || id:ieu-b-40	TRUE	reported	igd	1	TRUE
391	rs709400	G	A	G	A	-0.015	0.0061	0.3818	0.6219	FALSE	FALSE	FALSE	ebi-a-GCST005413	14	104149475	0.0162	70127	0.7083	Type 2 diabetes || id:ebi-a-GCST005413	Type 2 diabetes	Type 2 diabetes || ||	TRUE	igd	14	104149475	0.0017	4.60045e-19	795379	ieu-b-40	body mass index || id:ieu-b-40	TRUE	reported	igd	1	TRUE
392	rs7102454	C	T	C	T	0.0158	-0.012	0.3435	0.6608	FALSE	FALSE	FALSE	ebi-a-GCST005413	11	65594820	0.0166	70127	0.4695	Type 2 diabetes || id:ebi-a-GCST005413	Type 2 diabetes	Type 2 diabetes || ||	TRUE	igd	11	65594820	0.0018	2.39994e-18	691134	ieu-b-40	body mass index || id:ieu-b-40	TRUE	reported	igd	1	TRUE
393	rs7117238	A	G	A	G	-0.0131	0.0095	0.168	0.1718	FALSE	FALSE	FALSE	ebi-a-GCST005413	11	78040259	0.0208	70127	0.647301	Type 2 diabetes || id:ebi-a-GCST005413	Type 2 diabetes	Type 2 diabetes || ||	TRUE	igd	11	78040259	0.0022	2.5e-09	788879	ieu-b-40	body mass index || id:ieu-b-40	TRUE	reported	igd	1	TRUE
394	rs7124681	A	C	A	C	0.0263	0.0224	0.4133	0.408	FALSE	FALSE	FALSE	ebi-a-GCST005413	11	47529947	0.0159	70127	0.1577	Type 2 diabetes || id:ebi-a-GCST005413	Type 2 diabetes	Type 2 diabetes || ||	TRUE	igd	11	47529947	0.0016	3.19963e-58	795474	ieu-b-40	body mass index || id:ieu-b-40	TRUE	reported	igd	1	TRUE
395	rs7138803	A	G	A	G	0.03	0.0125	0.3772	0.3812	FALSE	FALSE	FALSE	ebi-a-GCST005413	12	50247468	0.0162	70127	0.4393	Type 2 diabetes || id:ebi-a-GCST005413	Type 2 diabetes	Type 2 diabetes || ||	TRUE	igd	12	50247468	0.0017	2.29985e-71	795588	ieu-b-40	body mass index || id:ieu-b-40	TRUE	reported	igd	1	TRUE
396	rs7144011	T	G	T	G	0.0282	0.0408	0.2136	0.2154	FALSE	FALSE	FALSE	ebi-a-GCST005413	14	79940383	0.019	70127	0.0317103	Type 2 diabetes || id:ebi-a-GCST005413	Type 2 diabetes	Type 2 diabetes || ||	TRUE	igd	14	79940383	0.002	5.19996e-47	794117	ieu-b-40	body mass index || id:ieu-b-40	TRUE	reported	igd	1	TRUE
397	rs7148846	G	T	G	T	0.0124	-0.0198	0.1896	0.8067	FALSE	FALSE	FALSE	ebi-a-GCST005413	14	40133821	0.0199	70127	0.3205	Type 2 diabetes || id:ebi-a-GCST005413	Type 2 diabetes	Type 2 diabetes || ||	TRUE	igd	14	40133821	0.0022	2.19999e-08	687940	ieu-b-40	body mass index || id:ieu-b-40	TRUE	reported	igd	1	TRUE
398	rs7172627	G	A	G	A	0.0117	0.0135	0.4719	0.5302	FALSE	FALSE	FALSE	ebi-a-GCST005413	15	31877690	0.0157	70127	0.3902	Type 2 diabetes || id:ebi-a-GCST005413	Type 2 diabetes	Type 2 diabetes || ||	TRUE	igd	15	31877690	0.0017	1.10002e-11	690458	ieu-b-40	body mass index || id:ieu-b-40	TRUE	reported	igd	1	TRUE
399	rs7181498	C	T	C	T	-0.0163	0.0043	0.6309	0.6382	FALSE	FALSE	FALSE	ebi-a-GCST005413	15	95271404	0.0163	70127	0.792399	Type 2 diabetes || id:ebi-a-GCST005413	Type 2 diabetes	Type 2 diabetes || ||	TRUE	igd	15	95271404	0.0018	1e-19	690980	ieu-b-40	body mass index || id:ieu-b-40	TRUE	reported	igd	1	TRUE
400	rs7196720	C	T	C	T	-0.0129	0.0256	0.5068	0.5161	FALSE	FALSE	FALSE	ebi-a-GCST005413	16	24534662	0.0158	70127	0.104	Type 2 diabetes || id:ebi-a-GCST005413	Type 2 diabetes	Type 2 diabetes || ||	TRUE	igd	16	24534662	0.0017	7.29962e-14	689863	ieu-b-40	body mass index || id:ieu-b-40	TRUE	reported	igd	1	TRUE
401	rs7206608	G	C	G	C	0.0132	0.0167	0.3146	0.6894	FALSE	TRUE	FALSE	ebi-a-GCST005413	16	82872628	0.017	70127	0.3246	Type 2 diabetes || id:ebi-a-GCST005413	Type 2 diabetes	Type 2 diabetes || ||	TRUE	igd	16	82872628	0.0019	1.29987e-12	689058	ieu-b-40	body mass index || id:ieu-b-40	TRUE	reported	igd	1	TRUE
402	rs7222349	A	G	A	G	0.0115	0.0076	0.3441	0.3458	FALSE	FALSE	FALSE	ebi-a-GCST005413	17	42304644	0.0168	70127	0.653	Type 2 diabetes || id:ebi-a-GCST005413	Type 2 diabetes	Type 2 diabetes || ||	TRUE	igd	17	42304644	0.0018	3.29997e-10	692215	ieu-b-40	body mass index || id:ieu-b-40	TRUE	reported	igd	1	TRUE
403	rs7239575	C	T	C	T	-0.0202	-0.0006	0.4832	0.5272	FALSE	FALSE	FALSE	ebi-a-GCST005413	18	21120035	0.0158	70127	0.969	Type 2 diabetes || id:ebi-a-GCST005413	Type 2 diabetes	Type 2 diabetes || ||	TRUE	igd	18	21120035	0.0017	7.39946e-32	692313	ieu-b-40	body mass index || id:ieu-b-40	TRUE	reported	igd	1	TRUE
404	rs7318817	T	C	T	C	-0.0155	-0.0108	0.6071	0.3885	FALSE	FALSE	FALSE	ebi-a-GCST005413	13	28617708	0.016	70127	0.501	Type 2 diabetes || id:ebi-a-GCST005413	Type 2 diabetes	Type 2 diabetes || ||	TRUE	igd	13	28617708	0.0018	2.70023e-18	691917	ieu-b-40	body mass index || id:ieu-b-40	TRUE	reported	igd	1	TRUE
405	rs7334078	C	T	C	T	-0.0121	-0.0148	0.2882	0.7129	FALSE	FALSE	FALSE	ebi-a-GCST005413	13	99120484	0.0177	70127	0.4028	Type 2 diabetes || id:ebi-a-GCST005413	Type 2 diabetes	Type 2 diabetes || ||	TRUE	igd	13	99120484	0.0019	2.19999e-10	688374	ieu-b-40	body mass index || id:ieu-b-40	TRUE	reported	igd	1	TRUE
406	rs7358465	T	C	T	C	0.0103	0.0023	0.6781	0.3272	FALSE	FALSE	FALSE	ebi-a-GCST005413	11	89990280	0.0169	70127	0.894	Type 2 diabetes || id:ebi-a-GCST005413	Type 2 diabetes	Type 2 diabetes || ||	TRUE	igd	11	89990280	0.0019	2.99999e-08	686935	ieu-b-40	body mass index || id:ieu-b-40	TRUE	reported	igd	1	TRUE
407	rs7488867	T	C	T	C	-0.0204	-0.0131	0.2639	0.2611	FALSE	FALSE	FALSE	ebi-a-GCST005413	12	103699685	0.0178	70127	0.462	Type 2 diabetes || id:ebi-a-GCST005413	Type 2 diabetes	Type 2 diabetes || ||	TRUE	igd	12	103699685	0.002	8.4004e-24	635746	ieu-b-40	body mass index || id:ieu-b-40	TRUE	reported	igd	1	TRUE
408	rs7498665	G	A	G	A	0.0271	-0.0072	0.4038	0.6137	FALSE	FALSE	FALSE	ebi-a-GCST005413	16	28883241	0.0161	70127	0.6543	Type 2 diabetes || id:ebi-a-GCST005413	Type 2 diabetes	Type 2 diabetes || ||	TRUE	igd	16	28883241	0.0017	5.60015e-60	790299	ieu-b-40	body mass index || id:ieu-b-40	TRUE	reported	igd	1	TRUE
409	rs7519259	A	G	A	G	0.0125	-0.0117	0.5356	0.4731	FALSE	FALSE	FALSE	ebi-a-GCST005413	1	66434743	0.0157	70127	0.4547	Type 2 diabetes || id:ebi-a-GCST005413	Type 2 diabetes	Type 2 diabetes || ||	TRUE	igd	1	66434743	0.0017	3.80014e-13	681362	ieu-b-40	body mass index || id:ieu-b-40	TRUE	reported	igd	1	TRUE
410	rs7535528	A	G	A	G	-0.0152	-0.0244	0.3741	0.3672	FALSE	FALSE	FALSE	ebi-a-GCST005413	1	2444414	0.0277	70127	0.378	Type 2 diabetes || id:ebi-a-GCST005413	Type 2 diabetes	Type 2 diabetes || ||	TRUE	igd	1	2444414	0.0018	1.39991e-16	632868	ieu-b-40	body mass index || id:ieu-b-40	TRUE	reported	igd	1	TRUE
411	rs754635	G	C	G	C	0.0198	0.0106	0.8873	0.8928	FALSE	TRUE	FALSE	ebi-a-GCST005413	3	42305131	0.0255	70127	0.6771	Type 2 diabetes || id:ebi-a-GCST005413	Type 2 diabetes	Type 2 diabetes || ||	TRUE	igd	3	42305131	0.0027	2.19989e-13	690346	ieu-b-40	body mass index || id:ieu-b-40	TRUE	reported	igd	1	TRUE
412	rs7550711	T	C	T	C	0.0649	0.0774	0.03058	0.0302	FALSE	FALSE	FALSE	ebi-a-GCST005413	1	110082886	0.0465	70127	0.0963696	Type 2 diabetes || id:ebi-a-GCST005413	Type 2 diabetes	Type 2 diabetes || ||	TRUE	igd	1	110082886	0.005	3.19963e-38	769184	ieu-b-40	body mass index || id:ieu-b-40	TRUE	reported	igd	1	TRUE
413	rs7551507	T	C	T	C	-0.0184	0.0152	0.5633	0.4392	FALSE	FALSE	FALSE	ebi-a-GCST005413	1	74995225	0.0158	70127	0.3357	Type 2 diabetes || id:ebi-a-GCST005413	Type 2 diabetes	Type 2 diabetes || ||	TRUE	igd	1	74995225	0.0016	9.30037e-30	794579	ieu-b-40	body mass index || id:ieu-b-40	TRUE	reported	igd	1	TRUE
414	rs7557796	C	T	C	T	-0.016	-0.032	0.6524	0.6553	FALSE	FALSE	FALSE	ebi-a-GCST005413	2	86766153	0.0165	70127	0.0518394	Type 2 diabetes || id:ebi-a-GCST005413	Type 2 diabetes	Type 2 diabetes || ||	TRUE	igd	2	86766153	0.0018	2.29985e-19	692414	ieu-b-40	body mass index || id:ieu-b-40	TRUE	reported	igd	1	TRUE
415	rs756717	A	G	A	G	-0.0148	0.003	0.3973	0.3918	FALSE	FALSE	FALSE	ebi-a-GCST005413	16	72996162	0.0162	70127	0.8523	Type 2 diabetes || id:ebi-a-GCST005413	Type 2 diabetes	Type 2 diabetes || ||	TRUE	igd	16	72996162	0.0017	5.40008e-18	771976	ieu-b-40	body mass index || id:ieu-b-40	TRUE	reported	igd	1	TRUE
416	rs7599312	A	G	A	G	-0.0186	-0.0179	0.2652	0.2663	FALSE	FALSE	FALSE	ebi-a-GCST005413	2	213413231	0.0179	70127	0.3165	Type 2 diabetes || id:ebi-a-GCST005413	Type 2 diabetes	Type 2 diabetes || ||	TRUE	igd	2	213413231	0.0019	6.90081e-24	780823	ieu-b-40	body mass index || id:ieu-b-40	TRUE	reported	igd	1	TRUE
417	rs7615297	G	C	G	C	-0.0149	0.0026	0.1465	0.8529	FALSE	TRUE	FALSE	ebi-a-GCST005413	3	156299313	0.0222	70127	0.9061	Type 2 diabetes || id:ebi-a-GCST005413	Type 2 diabetes	Type 2 diabetes || ||	TRUE	igd	3	156299313	0.0024	5.69994e-10	689710	ieu-b-40	body mass index || id:ieu-b-40	TRUE	reported	igd	1	TRUE
418	rs7626079	T	C	T	C	0.011	-0.0347	0.3434	0.3372	FALSE	FALSE	FALSE	ebi-a-GCST005413	3	66427259	0.0167	70127	0.0375396	Type 2 diabetes || id:ebi-a-GCST005413	Type 2 diabetes	Type 2 diabetes || ||	TRUE	igd	3	66427259	0.0018	1.6e-09	692571	ieu-b-40	body mass index || id:ieu-b-40	TRUE	reported	igd	1	TRUE
419	rs7637852	G	A	G	A	-0.0139	-0.0094	0.6951	0.7034	FALSE	FALSE	FALSE	ebi-a-GCST005413	3	44041777	0.0171	70127	0.5831	Type 2 diabetes || id:ebi-a-GCST005413	Type 2 diabetes	Type 2 diabetes || ||	TRUE	igd	3	44041777	0.0019	1.69981e-13	691815	ieu-b-40	body mass index || id:ieu-b-40	TRUE	reported	igd	1	TRUE
420	rs7640424	T	C	T	C	-0.0136	-0.0097	0.2969	0.3002	FALSE	FALSE	FALSE	ebi-a-GCST005413	3	107820063	0.0172	70127	0.5724	Type 2 diabetes || id:ebi-a-GCST005413	Type 2 diabetes	Type 2 diabetes || ||	TRUE	igd	3	107820063	0.0018	2.29985e-14	790612	ieu-b-40	body mass index || id:ieu-b-40	TRUE	reported	igd	1	TRUE
421	rs765875	T	C	T	C	-0.0121	-0.0267	0.4808	0.4914	FALSE	FALSE	FALSE	ebi-a-GCST005413	6	143185683	0.0158	70127	0.091601	Type 2 diabetes || id:ebi-a-GCST005413	Type 2 diabetes	Type 2 diabetes || ||	TRUE	igd	6	143185683	0.0017	2.99985e-12	690961	ieu-b-40	body mass index || id:ieu-b-40	TRUE	reported	igd	1	TRUE
422	rs7683836	A	G	A	G	-0.0114	-0.0301	0.5405	0.4527	FALSE	FALSE	FALSE	ebi-a-GCST005413	4	180167906	0.0159	70127	0.0579402	Type 2 diabetes || id:ebi-a-GCST005413	Type 2 diabetes	Type 2 diabetes || ||	TRUE	igd	4	180167906	0.0017	6.29941e-11	686968	ieu-b-40	body mass index || id:ieu-b-40	TRUE	reported	igd	1	TRUE
423	rs7685048	T	C	T	C	-0.0101	-0.051	0.4654	0.4547	FALSE	FALSE	FALSE	ebi-a-GCST005413	4	95027784	0.0157	70127	0.00117999	Type 2 diabetes || id:ebi-a-GCST005413	Type 2 diabetes	Type 2 diabetes || ||	TRUE	igd	4	95027784	0.0017	4.09996e-09	692398	ieu-b-40	body mass index || id:ieu-b-40	TRUE	reported	igd	1	TRUE
424	rs768840	A	G	A	G	0.0114	-0.0156	0.4183	0.4428	FALSE	FALSE	FALSE	ebi-a-GCST005413	14	73143457	0.0161	70127	0.3332	Type 2 diabetes || id:ebi-a-GCST005413	Type 2 diabetes	Type 2 diabetes || ||	TRUE	igd	14	73143457	0.0018	2e-10	677485	ieu-b-40	body mass index || id:ieu-b-40	TRUE	reported	igd	1	TRUE
425	rs769449	A	G	A	G	-0.0254	-0.0658	0.1161	0.1236	FALSE	FALSE	FALSE	ebi-a-GCST005413	19	45410002	0.0281	70127	0.01925	Type 2 diabetes || id:ebi-a-GCST005413	Type 2 diabetes	Type 2 diabetes || ||	TRUE	igd	19	45410002	0.0027	2.29985e-20	566857	ieu-b-40	body mass index || id:ieu-b-40	TRUE	reported	igd	1	TRUE
426	rs7694732	G	A	G	A	-0.0099	0.0193	0.4378	0.5648	FALSE	FALSE	FALSE	ebi-a-GCST005413	4	115124089	0.0159	70127	0.2253	Type 2 diabetes || id:ebi-a-GCST005413	Type 2 diabetes	Type 2 diabetes || ||	TRUE	igd	4	115124089	0.0017	8.70001e-09	690622	ieu-b-40	body mass index || id:ieu-b-40	TRUE	reported	igd	1	TRUE
427	rs7703576	C	T	C	T	0.0103	0.002	0.2885	0.7158	FALSE	FALSE	FALSE	ebi-a-GCST005413	5	144543996	0.0173	70127	0.9066	Type 2 diabetes || id:ebi-a-GCST005413	Type 2 diabetes	Type 2 diabetes || ||	TRUE	igd	5	144543996	0.0019	4.79999e-08	690818	ieu-b-40	body mass index || id:ieu-b-40	TRUE	reported	igd	1	TRUE
428	rs7704281	A	G	A	G	0.0271	-0.068	0.04531	0.0444	FALSE	FALSE	FALSE	ebi-a-GCST005413	5	50591460	0.0383	70127	0.0758892	Type 2 diabetes || id:ebi-a-GCST005413	Type 2 diabetes	Type 2 diabetes || ||	TRUE	igd	5	50591460	0.0041	6.4998e-11	788585	ieu-b-40	body mass index || id:ieu-b-40	TRUE	reported	igd	1	TRUE
429	rs7715256	T	G	T	G	-0.0166	-0.0003	0.5781	0.4318	FALSE	FALSE	FALSE	ebi-a-GCST005413	5	153537893	0.0159	70127	0.9851	Type 2 diabetes || id:ebi-a-GCST005413	Type 2 diabetes	Type 2 diabetes || ||	TRUE	igd	5	153537893	0.0016	2.19989e-24	795302	ieu-b-40	body mass index || id:ieu-b-40	TRUE	reported	igd	1	TRUE
430	rs7724675	A	G	A	G	-0.0119	0.0004	0.2238	0.2217	FALSE	FALSE	FALSE	ebi-a-GCST005413	5	130440010	0.0189	70127	0.9829	Type 2 diabetes || id:ebi-a-GCST005413	Type 2 diabetes	Type 2 diabetes || ||	TRUE	igd	5	130440010	0.0021	9.49992e-09	691968	ieu-b-40	body mass index || id:ieu-b-40	TRUE	reported	igd	1	TRUE
431	rs7730004	T	C	T	C	0.0148	0.0275	0.6693	0.3256	FALSE	FALSE	FALSE	ebi-a-GCST005413	5	43191033	0.0169	70127	0.1033	Type 2 diabetes || id:ebi-a-GCST005413	Type 2 diabetes	Type 2 diabetes || ||	TRUE	igd	5	43191033	0.0018	9.09913e-16	690164	ieu-b-40	body mass index || id:ieu-b-40	TRUE	reported	igd	1	TRUE
432	rs7730898	A	G	A	G	0.0168	0.0311	0.729	0.2748	FALSE	FALSE	FALSE	ebi-a-GCST005413	5	170459675	0.0177	70127	0.0788406	Type 2 diabetes || id:ebi-a-GCST005413	Type 2 diabetes	Type 2 diabetes || ||	TRUE	igd	5	170459675	0.0018	4.49987e-20	792975	ieu-b-40	body mass index || id:ieu-b-40	TRUE	reported	igd	1	TRUE
433	rs774246	G	A	G	A	0.0153	0.0297	0.1444	0.8592	FALSE	FALSE	FALSE	ebi-a-GCST005413	7	26990816	0.0224	70127	0.185	Type 2 diabetes || id:ebi-a-GCST005413	Type 2 diabetes	Type 2 diabetes || ||	TRUE	igd	7	26990816	0.0025	5.39995e-10	690818	ieu-b-40	body mass index || id:ieu-b-40	TRUE	reported	igd	1	TRUE
434	rs7761673	A	T	A	T	-0.0126	-0.0128	0.2058	0.2177	FALSE	TRUE	FALSE	ebi-a-GCST005413	6	70357368	0.0191	70127	0.5017	Type 2 diabetes || id:ebi-a-GCST005413	Type 2 diabetes	Type 2 diabetes || ||	TRUE	igd	6	70357368	0.0021	1.89998e-09	691716	ieu-b-40	body mass index || id:ieu-b-40	TRUE	reported	igd	1	TRUE
435	rs7780752	C	T	C	T	0.0139	0.0074	0.36	0.6421	FALSE	FALSE	FALSE	ebi-a-GCST005413	7	93241640	0.0164	70127	0.6529	Type 2 diabetes || id:ebi-a-GCST005413	Type 2 diabetes	Type 2 diabetes || ||	TRUE	igd	7	93241640	0.0018	1e-14	690830	ieu-b-40	body mass index || id:ieu-b-40	TRUE	reported	igd	1	TRUE
436	rs7788008	A	G	A	G	-0.0157	-0.0045	0.4445	0.4378	FALSE	FALSE	FALSE	ebi-a-GCST005413	7	112972483	0.0159	70127	0.778001	Type 2 diabetes || id:ebi-a-GCST005413	Type 2 diabetes	Type 2 diabetes || ||	TRUE	igd	7	112972483	0.0017	1.10002e-19	690410	ieu-b-40	body mass index || id:ieu-b-40	TRUE	reported	igd	1	TRUE
437	rs7811342	C	T	C	T	-0.0197	-0.0005	0.1058	0.8937	FALSE	FALSE	FALSE	ebi-a-GCST005413	7	138794618	0.0257	70127	0.985	Type 2 diabetes || id:ebi-a-GCST005413	Type 2 diabetes	Type 2 diabetes || ||	TRUE	igd	7	138794618	0.0029	1.10002e-11	676265	ieu-b-40	body mass index || id:ieu-b-40	TRUE	reported	igd	1	TRUE
438	rs7819514	A	G	A	G	-0.0107	-0.0184	0.3216	0.3351	FALSE	FALSE	FALSE	ebi-a-GCST005413	8	93204442	0.0167	70127	0.2692	Type 2 diabetes || id:ebi-a-GCST005413	Type 2 diabetes	Type 2 diabetes || ||	TRUE	igd	8	93204442	0.0018	5.69994e-09	684955	ieu-b-40	body mass index || id:ieu-b-40	TRUE	reported	igd	1	TRUE
439	rs7826312	C	T	C	T	0.0104	-0.0028	0.5879	0.5866	FALSE	FALSE	FALSE	ebi-a-GCST005413	8	32400115	0.0159	70127	0.8602	Type 2 diabetes || id:ebi-a-GCST005413	Type 2 diabetes	Type 2 diabetes || ||	TRUE	igd	8	32400115	0.0017	4.90004e-10	785343	ieu-b-40	body mass index || id:ieu-b-40	TRUE	reported	igd	1	TRUE
440	rs7844647	C	T	C	T	-0.0123	-0.0135	0.2681	0.7389	FALSE	FALSE	FALSE	ebi-a-GCST005413	8	34503776	0.018	70127	0.453799	Type 2 diabetes || id:ebi-a-GCST005413	Type 2 diabetes	Type 2 diabetes || ||	TRUE	igd	8	34503776	0.0018	2.80027e-11	793703	ieu-b-40	body mass index || id:ieu-b-40	TRUE	reported	igd	1	TRUE
441	rs7869771	C	A	C	A	-0.014	0.0002	0.2647	0.7274	FALSE	FALSE	FALSE	ebi-a-GCST005413	9	94180627	0.0177	70127	0.9927	Type 2 diabetes || id:ebi-a-GCST005413	Type 2 diabetes	Type 2 diabetes || ||	TRUE	igd	9	94180627	0.0019	4.90004e-13	679436	ieu-b-40	body mass index || id:ieu-b-40	TRUE	reported	igd	1	TRUE
442	rs7871866	C	G	C	G	0.0187	-0.0111	0.1531	0.1576	FALSE	TRUE	FALSE	ebi-a-GCST005413	9	131027982	0.024	70127	0.6432	Type 2 diabetes || id:ebi-a-GCST005413	Type 2 diabetes	Type 2 diabetes || ||	TRUE	igd	9	131027982	0.0024	2.29985e-14	683494	ieu-b-40	body mass index || id:ieu-b-40	TRUE	reported	igd	1	TRUE
443	rs7899106	G	A	G	A	0.0331	-0.0167	0.04777	0.9515	FALSE	FALSE	FALSE	ebi-a-GCST005413	10	87410904	0.0363	70127	0.6447	Type 2 diabetes || id:ebi-a-GCST005413	Type 2 diabetes	Type 2 diabetes || ||	TRUE	igd	10	87410904	0.0037	1e-18	793689	ieu-b-40	body mass index || id:ieu-b-40	TRUE	reported	igd	1	TRUE
444	rs7903146	T	C	T	C	-0.0181	0.3515	0.2912	0.2984	FALSE	FALSE	FALSE	ebi-a-GCST005413	10	114758349	0.017	70127	1.20005e-94	Type 2 diabetes || id:ebi-a-GCST005413	Type 2 diabetes	Type 2 diabetes || ||	TRUE	igd	10	114758349	0.0018	1.29987e-23	795624	ieu-b-40	body mass index || id:ieu-b-40	TRUE	reported	igd	1	TRUE
445	rs7925214	T	C	T	C	0.0147	0.0023	0.5133	0.486	FALSE	FALSE	FALSE	ebi-a-GCST005413	11	130794253	0.0158	70127	0.8846	Type 2 diabetes || id:ebi-a-GCST005413	Type 2 diabetes	Type 2 diabetes || ||	TRUE	igd	11	130794253	0.0018	4.40048e-17	677603	ieu-b-40	body mass index || id:ieu-b-40	TRUE	reported	igd	1	TRUE
446	rs7970953	A	G	A	G	0.0135	0.0181	0.29	0.2956	FALSE	FALSE	FALSE	ebi-a-GCST005413	12	24075508	0.0171	70127	0.2897	Type 2 diabetes || id:ebi-a-GCST005413	Type 2 diabetes	Type 2 diabetes || ||	TRUE	igd	12	24075508	0.0018	9.79941e-14	788417	ieu-b-40	body mass index || id:ieu-b-40	TRUE	reported	igd	1	TRUE
447	rs7983065	T	C	T	C	-0.0148	0.0145	0.4503	0.4485	FALSE	FALSE	FALSE	ebi-a-GCST005413	13	33380786	0.0158	70127	0.359	Type 2 diabetes || id:ebi-a-GCST005413	Type 2 diabetes	Type 2 diabetes || ||	TRUE	igd	13	33380786	0.0017	8.9002e-18	690924	ieu-b-40	body mass index || id:ieu-b-40	TRUE	reported	igd	1	TRUE
448	rs7998796	G	A	G	A	0.0105	-0.0039	0.3373	0.6511	FALSE	FALSE	FALSE	ebi-a-GCST005413	13	81020036	0.0164	70127	0.8127	Type 2 diabetes || id:ebi-a-GCST005413	Type 2 diabetes	Type 2 diabetes || ||	TRUE	igd	13	81020036	0.0018	1.09999e-08	689430	ieu-b-40	body mass index || id:ieu-b-40	TRUE	reported	igd	1	TRUE
449	rs8027205	G	C	G	C	-0.0108	0.0091	0.3967	0.6039	FALSE	TRUE	FALSE	ebi-a-GCST005413	15	98280959	0.0161	70127	0.5734	Type 2 diabetes || id:ebi-a-GCST005413	Type 2 diabetes	Type 2 diabetes || ||	TRUE	igd	15	98280959	0.0018	1.40001e-09	685725	ieu-b-40	body mass index || id:ieu-b-40	TRUE	reported	igd	1	TRUE
450	rs8036040	A	C	A	C	0.0109	0.0093	0.4932	0.4996	FALSE	FALSE	FALSE	ebi-a-GCST005413	15	36402716	0.0157	70127	0.5518	Type 2 diabetes || id:ebi-a-GCST005413	Type 2 diabetes	Type 2 diabetes || ||	TRUE	igd	15	36402716	0.0017	2.69998e-10	691068	ieu-b-40	body mass index || id:ieu-b-40	TRUE	reported	igd	1	TRUE
451	rs8047395	A	G	A	G	0.0642	0.0429	0.5061	0.4799	FALSE	FALSE	FALSE	ebi-a-GCST005413	16	53798523	0.0158	70127	0.00660998	Type 2 diabetes || id:ebi-a-GCST005413	Type 2 diabetes	Type 2 diabetes || ||	TRUE	igd	16	53798523	0.0017	1e-200	788856	ieu-b-40	body mass index || id:ieu-b-40	TRUE	reported	igd	1	TRUE
452	rs806600	G	A	G	A	-0.0095	0.0133	0.475	0.5147	FALSE	FALSE	FALSE	ebi-a-GCST005413	5	172914939	0.0158	70127	0.398	Type 2 diabetes || id:ebi-a-GCST005413	Type 2 diabetes	Type 2 diabetes || ||	TRUE	igd	5	172914939	0.0017	3.29997e-08	691791	ieu-b-40	body mass index || id:ieu-b-40	TRUE	reported	igd	1	TRUE
453	rs8071182	A	G	A	G	0.0133	-0.0036	0.1735	0.1829	FALSE	FALSE	FALSE	ebi-a-GCST005413	17	55336155	0.0205	70127	0.8589	Type 2 diabetes || id:ebi-a-GCST005413	Type 2 diabetes	Type 2 diabetes || ||	TRUE	igd	17	55336155	0.0022	2.1e-09	771437	ieu-b-40	body mass index || id:ieu-b-40	TRUE	reported	igd	1	TRUE
454	rs8090983	G	A	G	A	0.0118	-0.0085	0.3314	0.6726	FALSE	FALSE	FALSE	ebi-a-GCST005413	18	52586691	0.0167	70127	0.6124	Type 2 diabetes || id:ebi-a-GCST005413	Type 2 diabetes	Type 2 diabetes || ||	TRUE	igd	18	52586691	0.0018	2e-10	682470	ieu-b-40	body mass index || id:ieu-b-40	TRUE	reported	igd	1	TRUE
455	rs8097672	T	A	T	A	0.02	0.0056	0.1528	0.8516	FALSE	TRUE	FALSE	ebi-a-GCST005413	18	1839601	0.0222	70127	0.8004	Type 2 diabetes || id:ebi-a-GCST005413	Type 2 diabetes	Type 2 diabetes || ||	TRUE	igd	18	1839601	0.0025	8.4004e-16	686063	ieu-b-40	body mass index || id:ieu-b-40	TRUE	reported	igd	1	TRUE
456	rs8097783	A	G	A	G	-0.0389	0.0236	0.07554	0.0735	FALSE	FALSE	FALSE	ebi-a-GCST005413	18	58051294	0.0303	70127	0.437	Type 2 diabetes || id:ebi-a-GCST005413	Type 2 diabetes	Type 2 diabetes || ||	TRUE	igd	18	58051294	0.0031	7.19946e-36	795408	ieu-b-40	body mass index || id:ieu-b-40	TRUE	reported	igd	1	TRUE
457	rs8123881	G	A	G	A	0.0196	0.0061	0.1299	0.8648	FALSE	FALSE	FALSE	ebi-a-GCST005413	20	15819495	0.0234	70127	0.7938	Type 2 diabetes || id:ebi-a-GCST005413	Type 2 diabetes	Type 2 diabetes || ||	TRUE	igd	20	15819495	0.0024	4.40048e-16	793018	ieu-b-40	body mass index || id:ieu-b-40	TRUE	reported	igd	1	TRUE
458	rs8181823	C	A	C	A	0.0127	0.0221	0.7614	0.7661	FALSE	FALSE	FALSE	ebi-a-GCST005413	13	65477940	0.0186	70127	0.2337	Type 2 diabetes || id:ebi-a-GCST005413	Type 2 diabetes	Type 2 diabetes || ||	TRUE	igd	13	65477940	0.002	4.09996e-10	691345	ieu-b-40	body mass index || id:ieu-b-40	TRUE	reported	igd	1	TRUE
459	rs818524	C	T	C	T	0.0106	-0.0108	0.6939	0.6965	FALSE	FALSE	FALSE	ebi-a-GCST005413	1	85201228	0.0171	70127	0.5276	Type 2 diabetes || id:ebi-a-GCST005413	Type 2 diabetes	Type 2 diabetes || ||	TRUE	igd	1	85201228	0.0019	3.40001e-08	670078	ieu-b-40	body mass index || id:ieu-b-40	TRUE	reported	igd	1	TRUE
460	rs8192675	C	T	C	T	0.0152	-0.0742	0.2888	0.7083	FALSE	FALSE	FALSE	ebi-a-GCST005413	3	170724883	0.0175	70127	2.16701e-05	Type 2 diabetes || id:ebi-a-GCST005413	Type 2 diabetes	Type 2 diabetes || ||	TRUE	igd	3	170724883	0.0018	1.39991e-17	795515	ieu-b-40	body mass index || id:ieu-b-40	TRUE	reported	igd	1	TRUE
461	rs825688	T	C	T	C	-0.0095	0.0056	0.456	0.4507	FALSE	FALSE	FALSE	ebi-a-GCST005413	16	73595718	0.016	70127	0.725301	Type 2 diabetes || id:ebi-a-GCST005413	Type 2 diabetes	Type 2 diabetes || ||	TRUE	igd	16	73595718	0.0017	4.70002e-08	686144	ieu-b-40	body mass index || id:ieu-b-40	TRUE	reported	igd	1	TRUE
462	rs845084	A	G	A	G	0.014	0.0233	0.2678	0.2689	FALSE	FALSE	FALSE	ebi-a-GCST005413	10	125220036	0.0176	70127	0.1866	Type 2 diabetes || id:ebi-a-GCST005413	Type 2 diabetes	Type 2 diabetes || ||	TRUE	igd	10	125220036	0.002	1.29987e-12	685413	ieu-b-40	body mass index || id:ieu-b-40	TRUE	reported	igd	1	TRUE
463	rs852056	C	T	C	T	-0.0128	-0.0197	0.7584	0.7588	FALSE	FALSE	FALSE	ebi-a-GCST005413	20	17102860	0.0183	70127	0.2825	Type 2 diabetes || id:ebi-a-GCST005413	Type 2 diabetes	Type 2 diabetes || ||	TRUE	igd	20	17102860	0.002	1.79999e-10	691874	ieu-b-40	body mass index || id:ieu-b-40	TRUE	reported	igd	1	TRUE
464	rs865809	G	A	G	A	-0.0127	-0.0057	0.7678	0.7693	FALSE	FALSE	FALSE	ebi-a-GCST005413	3	183997735	0.0192	70127	0.765701	Type 2 diabetes || id:ebi-a-GCST005413	Type 2 diabetes	Type 2 diabetes || ||	TRUE	igd	3	183997735	0.002	5.39995e-10	689186	ieu-b-40	body mass index || id:ieu-b-40	TRUE	reported	igd	1	TRUE
465	rs872281	T	C	T	C	-0.0151	-0.006	0.1728	0.1702	FALSE	FALSE	FALSE	ebi-a-GCST005413	14	40834177	0.0211	70127	0.7741	Type 2 diabetes || id:ebi-a-GCST005413	Type 2 diabetes	Type 2 diabetes || ||	TRUE	igd	14	40834177	0.0023	4.70002e-11	685310	ieu-b-40	body mass index || id:ieu-b-40	TRUE	reported	igd	1	TRUE
466	rs876605	G	A	G	A	-0.0108	-0.0197	0.7352	0.7399	FALSE	FALSE	FALSE	ebi-a-GCST005413	5	77801359	0.0181	70127	0.2784	Type 2 diabetes || id:ebi-a-GCST005413	Type 2 diabetes	Type 2 diabetes || ||	TRUE	igd	5	77801359	0.002	3.40001e-08	692586	ieu-b-40	body mass index || id:ieu-b-40	TRUE	reported	igd	1	TRUE
467	rs879620	T	C	T	C	0.0231	0.0206	0.6179	0.3935	FALSE	FALSE	FALSE	ebi-a-GCST005413	16	4015729	0.0282	70127	0.4641	Type 2 diabetes || id:ebi-a-GCST005413	Type 2 diabetes	Type 2 diabetes || ||	TRUE	igd	16	4015729	0.0018	5.30029e-38	688377	ieu-b-40	body mass index || id:ieu-b-40	TRUE	reported	igd	1	TRUE
468	rs889398	T	C	T	C	-0.0196	-0.0128	0.4247	0.4259	FALSE	FALSE	FALSE	ebi-a-GCST005413	16	69556715	0.0159	70127	0.4209	Type 2 diabetes || id:ebi-a-GCST005413	Type 2 diabetes	Type 2 diabetes || ||	TRUE	igd	16	69556715	0.0016	1.29987e-32	789694	ieu-b-40	body mass index || id:ieu-b-40	TRUE	reported	igd	1	TRUE
469	rs895330	G	C	G	C	-0.0201	-0.0259	0.1924	0.8299	FALSE	TRUE	FALSE	ebi-a-GCST005413	19	4060707	0.0399	70127	0.516699	Type 2 diabetes || id:ebi-a-GCST005413	Type 2 diabetes	Type 2 diabetes || ||	TRUE	igd	19	4060707	0.0023	5.50047e-19	684271	ieu-b-40	body mass index || id:ieu-b-40	TRUE	reported	igd	1	TRUE
470	rs901630	T	C	T	C	-0.0146	-0.0187	0.3973	0.3911	FALSE	FALSE	FALSE	ebi-a-GCST005413	6	98539519	0.0161	70127	0.2456	Type 2 diabetes || id:ebi-a-GCST005413	Type 2 diabetes	Type 2 diabetes || ||	TRUE	igd	6	98539519	0.0017	1.9002e-18	794597	ieu-b-40	body mass index || id:ieu-b-40	TRUE	reported	igd	1	TRUE
471	rs902695	A	G	A	G	-0.0103	0.0335	0.4798	0.4843	FALSE	FALSE	FALSE	ebi-a-GCST005413	2	113955074	0.016	70127	0.0357998	Type 2 diabetes || id:ebi-a-GCST005413	Type 2 diabetes	Type 2 diabetes || ||	TRUE	igd	2	113955074	0.0017	2.19999e-09	678635	ieu-b-40	body mass index || id:ieu-b-40	TRUE	reported	igd	1	TRUE
472	rs9294260	A	G	A	G	0.0147	-0.0015	0.4731	0.4709	FALSE	FALSE	FALSE	ebi-a-GCST005413	6	83433228	0.0157	70127	0.9259	Type 2 diabetes || id:ebi-a-GCST005413	Type 2 diabetes	Type 2 diabetes || ||	TRUE	igd	6	83433228	0.0016	1.80011e-19	783533	ieu-b-40	body mass index || id:ieu-b-40	TRUE	reported	igd	1	TRUE
473	rs9300422	G	A	G	A	-0.0103	-0.0199	0.6903	0.6951	FALSE	FALSE	FALSE	ebi-a-GCST005413	13	98223320	0.0169	70127	0.2399	Type 2 diabetes || id:ebi-a-GCST005413	Type 2 diabetes	Type 2 diabetes || ||	TRUE	igd	13	98223320	0.0018	4e-09	795011	ieu-b-40	body mass index || id:ieu-b-40	TRUE	reported	igd	1	TRUE
474	rs930295	C	A	C	A	-0.0211	-0.0032	0.8417	0.8426	FALSE	FALSE	FALSE	ebi-a-GCST005413	2	50233352	0.0215	70127	0.8804	Type 2 diabetes || id:ebi-a-GCST005413	Type 2 diabetes	Type 2 diabetes || ||	TRUE	igd	2	50233352	0.0023	1e-19	690522	ieu-b-40	body mass index || id:ieu-b-40	TRUE	reported	igd	1	TRUE
475	rs9304665	A	T	A	T	0.0229	0.0197	0.7633	0.2446	FALSE	TRUE	FALSE	ebi-a-GCST005413	19	47602577	0.0215	70127	0.3582	Type 2 diabetes || id:ebi-a-GCST005413	Type 2 diabetes	Type 2 diabetes || ||	TRUE	igd	19	47602577	0.002	2.90001e-29	689470	ieu-b-40	body mass index || id:ieu-b-40	TRUE	reported	igd	1	TRUE
476	rs934224	T	C	T	C	0.0107	0.04	0.7399	0.2643	FALSE	FALSE	FALSE	ebi-a-GCST005413	2	16613889	0.0178	70127	0.0250098	Type 2 diabetes || id:ebi-a-GCST005413	Type 2 diabetes	Type 2 diabetes || ||	TRUE	igd	2	16613889	0.002	4.70002e-08	692568	ieu-b-40	body mass index || id:ieu-b-40	TRUE	reported	igd	1	TRUE
477	rs9362662	G	A	G	A	-0.0112	-0.0073	0.5201	0.5119	FALSE	FALSE	FALSE	ebi-a-GCST005413	6	90296588	0.0157	70127	0.6448	Type 2 diabetes || id:ebi-a-GCST005413	Type 2 diabetes	Type 2 diabetes || ||	TRUE	igd	6	90296588	0.0017	1.2e-10	683953	ieu-b-40	body mass index || id:ieu-b-40	TRUE	reported	igd	1	TRUE
478	rs9367368	C	T	C	T	-0.0121	-0.004	0.3033	0.7014	FALSE	FALSE	FALSE	ebi-a-GCST005413	6	13189275	0.0171	70127	0.8163	Type 2 diabetes || id:ebi-a-GCST005413	Type 2 diabetes	Type 2 diabetes || ||	TRUE	igd	6	13189275	0.0018	1e-11	786723	ieu-b-40	body mass index || id:ieu-b-40	TRUE	reported	igd	1	TRUE
479	rs9370261	T	C	T	C	0.0231	0.0688	0.04601	0.0515	FALSE	FALSE	FALSE	ebi-a-GCST005413	6	53939516	0.0354	70127	0.0517595	Type 2 diabetes || id:ebi-a-GCST005413	Type 2 diabetes	Type 2 diabetes || ||	TRUE	igd	6	53939516	0.0042	3.40001e-08	690051	ieu-b-40	body mass index || id:ieu-b-40	TRUE	reported	igd	1	TRUE
480	rs9375702	T	C	T	C	-0.0115	0.0135	0.705	0.3017	FALSE	FALSE	FALSE	ebi-a-GCST005413	6	130384187	0.017	70127	0.4264	Type 2 diabetes || id:ebi-a-GCST005413	Type 2 diabetes	Type 2 diabetes || ||	TRUE	igd	6	130384187	0.0019	7.90005e-10	690564	ieu-b-40	body mass index || id:ieu-b-40	TRUE	reported	igd	1	TRUE
481	rs9379827	A	C	A	C	-0.0132	0.0109	0.2409	0.2395	FALSE	FALSE	FALSE	ebi-a-GCST005413	6	26153335	0.0185	70127	0.5576	Type 2 diabetes || id:ebi-a-GCST005413	Type 2 diabetes	Type 2 diabetes || ||	TRUE	igd	6	26153335	0.0019	6.89922e-12	795072	ieu-b-40	body mass index || id:ieu-b-40	TRUE	reported	igd	1	TRUE
482	rs9408882	A	G	A	G	-0.0093	0.0005	0.4594	0.4539	FALSE	FALSE	FALSE	ebi-a-GCST005413	9	118664402	0.0157	70127	0.9733	Type 2 diabetes || id:ebi-a-GCST005413	Type 2 diabetes	Type 2 diabetes || ||	TRUE	igd	9	118664402	0.0016	1.29999e-08	794283	ieu-b-40	body mass index || id:ieu-b-40	TRUE	reported	igd	1	TRUE
483	rs946824	C	T	C	T	-0.0206	-0.064	0.859	0.8662	FALSE	FALSE	FALSE	ebi-a-GCST005413	1	243684019	0.0229	70127	0.00510905	Type 2 diabetes || id:ebi-a-GCST005413	Type 2 diabetes	Type 2 diabetes || ||	TRUE	igd	1	243684019	0.0026	1.10002e-15	689849	ieu-b-40	body mass index || id:ieu-b-40	TRUE	reported	igd	1	TRUE
484	rs947612	A	G	A	G	-0.0116	-0.0121	0.7516	0.251	FALSE	FALSE	FALSE	ebi-a-GCST005413	6	73738661	0.0182	70127	0.5056	Type 2 diabetes || id:ebi-a-GCST005413	Type 2 diabetes	Type 2 diabetes || ||	TRUE	igd	6	73738661	0.002	5.60003e-09	692596	ieu-b-40	body mass index || id:ieu-b-40	TRUE	reported	igd	1	TRUE
485	rs9478671	G	A	G	A	0.012	0.0354	0.2087	0.7896	FALSE	FALSE	FALSE	ebi-a-GCST005413	6	155987825	0.0191	70127	0.064	Type 2 diabetes || id:ebi-a-GCST005413	Type 2 diabetes	Type 2 diabetes || ||	TRUE	igd	6	155987825	0.0021	1.7e-08	688072	ieu-b-40	body mass index || id:ieu-b-40	TRUE	reported	igd	1	TRUE
486	rs9522285	A	G	A	G	0.0127	0.0141	0.4143	0.4182	FALSE	FALSE	FALSE	ebi-a-GCST005413	13	112230701	0.0159	70127	0.3753	Type 2 diabetes || id:ebi-a-GCST005413	Type 2 diabetes	Type 2 diabetes || ||	TRUE	igd	13	112230701	0.0017	2.49977e-13	690681	ieu-b-40	body mass index || id:ieu-b-40	TRUE	reported	igd	1	TRUE
487	rs9538162	C	T	C	T	-0.0156	-0.015	0.4138	0.5915	FALSE	FALSE	FALSE	ebi-a-GCST005413	13	59265043	0.0159	70127	0.3482	Type 2 diabetes || id:ebi-a-GCST005413	Type 2 diabetes	Type 2 diabetes || ||	TRUE	igd	13	59265043	0.0018	4.79954e-19	690345	ieu-b-40	body mass index || id:ieu-b-40	TRUE	reported	igd	1	TRUE
488	rs9547153	G	A	G	A	0.0098	0.0101	0.3839	0.6198	FALSE	FALSE	FALSE	ebi-a-GCST005413	13	85903717	0.0162	70127	0.5345	Type 2 diabetes || id:ebi-a-GCST005413	Type 2 diabetes	Type 2 diabetes || ||	TRUE	igd	13	85903717	0.0017	8.70001e-09	775400	ieu-b-40	body mass index || id:ieu-b-40	TRUE	reported	igd	1	TRUE
489	rs9571687	A	C	A	C	-0.0129	-0.012	0.329	0.3223	FALSE	FALSE	FALSE	ebi-a-GCST005413	13	67472713	0.0168	70127	0.4756	Type 2 diabetes || id:ebi-a-GCST005413	Type 2 diabetes	Type 2 diabetes || ||	TRUE	igd	13	67472713	0.0018	2.80027e-12	690974	ieu-b-40	body mass index || id:ieu-b-40	TRUE	reported	igd	1	TRUE
490	rs9615905	T	C	T	C	0.011	-0.0102	0.45	0.4467	FALSE	FALSE	FALSE	ebi-a-GCST005413	22	48875699	0.021	70127	0.624901	Type 2 diabetes || id:ebi-a-GCST005413	Type 2 diabetes	Type 2 diabetes || ||	TRUE	igd	22	48875699	0.0017	2.69998e-10	690274	ieu-b-40	body mass index || id:ieu-b-40	TRUE	reported	igd	1	TRUE
491	rs962273	C	T	C	T	0.0137	0.0715	0.7057	0.6957	FALSE	FALSE	FALSE	ebi-a-GCST005413	17	46978353	0.0173	70127	3.50397e-05	Type 2 diabetes || id:ebi-a-GCST005413	Type 2 diabetes	Type 2 diabetes || ||	TRUE	igd	17	46978353	0.0019	2.60016e-13	692594	ieu-b-40	body mass index || id:ieu-b-40	TRUE	reported	igd	1	TRUE
492	rs9650755	G	A	G	A	0.0154	0.017	0.2664	0.7277	FALSE	FALSE	FALSE	ebi-a-GCST005413	9	96484342	0.0178	70127	0.34	Type 2 diabetes || id:ebi-a-GCST005413	Type 2 diabetes	Type 2 diabetes || ||	TRUE	igd	9	96484342	0.002	2.80027e-15	691183	ieu-b-40	body mass index || id:ieu-b-40	TRUE	reported	igd	1	TRUE
493	rs9688431	C	T	C	T	-0.0231	-0.0328	0.06034	0.9377	FALSE	FALSE	FALSE	ebi-a-GCST005413	6	73922654	0.0334	70127	0.3264	Type 2 diabetes || id:ebi-a-GCST005413	Type 2 diabetes	Type 2 diabetes || ||	TRUE	igd	6	73922654	0.0035	2.39994e-11	789356	ieu-b-40	body mass index || id:ieu-b-40	TRUE	reported	igd	1	TRUE
494	rs977747	G	T	G	T	-0.0169	-0.0206	0.5949	0.6008	FALSE	FALSE	FALSE	ebi-a-GCST005413	1	47684677	0.016	70127	0.1977	Type 2 diabetes || id:ebi-a-GCST005413	Type 2 diabetes	Type 2 diabetes || ||	TRUE	igd	1	47684677	0.0017	1.29987e-24	793546	ieu-b-40	body mass index || id:ieu-b-40	TRUE	reported	igd	1	TRUE
495	rs9783858	T	C	T	C	0.0091	0.0084	0.5191	0.4775	FALSE	FALSE	FALSE	ebi-a-GCST005413	18	42534584	0.0157	70127	0.5902	Type 2 diabetes || id:ebi-a-GCST005413	Type 2 diabetes	Type 2 diabetes || ||	TRUE	igd	18	42534584	0.0017	3.29997e-08	770874	ieu-b-40	body mass index || id:ieu-b-40	TRUE	reported	igd	1	TRUE
496	rs9806742	A	G	A	G	0.0208	-0.0182	0.8826	0.1192	FALSE	FALSE	FALSE	ebi-a-GCST005413	15	73051219	0.0242	70127	0.4522	Type 2 diabetes || id:ebi-a-GCST005413	Type 2 diabetes	Type 2 diabetes || ||	TRUE	igd	15	73051219	0.0026	1.39991e-15	692509	ieu-b-40	body mass index || id:ieu-b-40	TRUE	reported	igd	1	TRUE
497	rs9816226	T	A	T	A	0.0323	-0.0043	0.8199	0.8211	FALSE	TRUE	FALSE	ebi-a-GCST005413	3	185834499	0.0208	70127	0.8359	Type 2 diabetes || id:ebi-a-GCST005413	Type 2 diabetes	Type 2 diabetes || ||	TRUE	igd	3	185834499	0.0021	1.59993e-52	778333	ieu-b-40	body mass index || id:ieu-b-40	TRUE	reported	igd	1	TRUE
498	rs9845966	G	T	G	T	-0.0105	-0.0274	0.5479	0.5445	FALSE	FALSE	FALSE	ebi-a-GCST005413	3	13433158	0.0159	70127	0.0838494	Type 2 diabetes || id:ebi-a-GCST005413	Type 2 diabetes	Type 2 diabetes || ||	TRUE	igd	3	13433158	0.0017	2.5e-10	778076	ieu-b-40	body mass index || id:ieu-b-40	TRUE	reported	igd	1	TRUE
499	rs987237	G	A	G	A	0.0409	0.0529	0.1803	0.8167	FALSE	FALSE	FALSE	ebi-a-GCST005413	6	50803050	0.02	70127	0.00832492	Type 2 diabetes || id:ebi-a-GCST005413	Type 2 diabetes	Type 2 diabetes || ||	TRUE	igd	6	50803050	0.0021	9.30037e-84	795612	ieu-b-40	body mass index || id:ieu-b-40	TRUE	reported	igd	1	TRUE
500	rs9926784	C	T	C	T	-0.0258	-0.0193	0.1822	0.8166	FALSE	FALSE	FALSE	ebi-a-GCST005413	16	19941968	0.0202	70127	0.34	Type 2 diabetes || id:ebi-a-GCST005413	Type 2 diabetes	Type 2 diabetes || ||	TRUE	igd	16	19941968	0.0021	9.8992e-35	789617	ieu-b-40	body mass index || id:ieu-b-40	TRUE	reported	igd	1	TRUE
501	rs9927848	A	C	A	C	-0.0122	0.0147	0.7326	0.2656	FALSE	FALSE	FALSE	ebi-a-GCST005413	16	23833071	0.0178	70127	0.4087	Type 2 diabetes || id:ebi-a-GCST005413	Type 2 diabetes	Type 2 diabetes || ||	TRUE	igd	16	23833071	0.002	6.4e-10	687060	ieu-b-40	body mass index || id:ieu-b-40	TRUE	reported	igd	1	TRUE
502	rs9951619	G	T	G	T	0.0156	0.0276	0.7643	0.7579	FALSE	FALSE	FALSE	ebi-a-GCST005413	18	56882326	0.0186	70127	0.1384	Type 2 diabetes || id:ebi-a-GCST005413	Type 2 diabetes	Type 2 diabetes || ||	TRUE	igd	18	56882326	0.002	1.39991e-15	772643	ieu-b-40	body mass index || id:ieu-b-40	TRUE	reported	igd	1	TRUE
503	rs998732	G	A	G	A	-0.0171	0.0369	0.1578	0.8391	FALSE	FALSE	FALSE	ebi-a-GCST005413	19	19378671	0.0213	70127	0.0829602	Type 2 diabetes || id:ebi-a-GCST005413	Type 2 diabetes	Type 2 diabetes || ||	TRUE	igd	19	19378671	0.0022	1.99986e-14	793852	ieu-b-40	body mass index || id:ieu-b-40	TRUE	reported	igd	1	TRUE
504	rs9989141	T	C	T	C	0.0162	0.0134	0.6387	0.3671	FALSE	FALSE	FALSE	ebi-a-GCST005413	14	94006257	0.0164	70127	0.4117	Type 2 diabetes || id:ebi-a-GCST005413	Type 2 diabetes	Type 2 diabetes || ||	TRUE	igd	14	94006257	0.0017	3.59998e-21	752768	ieu-b-40	body mass index || id:ieu-b-40	TRUE	reported	igd	1	TRUE
505	rs999889	A	G	A	G	-0.0108	-0.0166	0.2818	0.2812	FALSE	FALSE	FALSE	ebi-a-GCST005413	10	84279949	0.0175	70127	0.3424	Type 2 diabetes || id:ebi-a-GCST005413	Type 2 diabetes	Type 2 diabetes || ||	TRUE	igd	10	84279949	0.0019	1.40001e-08	690572	ieu-b-40	body mass index || id:ieu-b-40	TRUE	reported	igd	1	TRUE

## Sheet: WC-T2DM
	SNP	effect_allele.exposure	other_allele.exposure	effect_allele.outcome	other_allele.outcome	beta.exposure	beta.outcome	eaf.exposure	eaf.outcome	remove	palindromic	ambiguous	id.outcome	chr	pos	se.outcome	samplesize.outcome	pval.outcome	outcome	originalname.outcome	outcome.deprecated	mr_keep.outcome	data_source.outcome	proxy.outcome	target_snp.outcome	proxy_snp.outcome	target_a1.outcome	target_a2.outcome	proxy_a1.outcome	proxy_a2.outcome	pval.exposure	se.exposure	samplesize.exposure	chr.exposure	pos.exposure	id.exposure	exposure	mr_keep.exposure	pval_origin.exposure	data_source.exposure	action	mr_keep
1	rs1013402	G	A	G	A	0.0250906	0.0114	0.318423	0.6949	FALSE	FALSE	FALSE	ebi-a-GCST005413	11	27712381	0.0169	70127	0.499001	Type 2 diabetes || id:ebi-a-GCST005413	Type 2 diabetes	Type 2 diabetes || ||	TRUE	igd	NA	NA	NA	NA	NA	NA	NA	3.90032e-39	0.00191723	462166	11	27712381	ukb-b-9405	Waist circumference || id:ukb-b-9405	TRUE	reported	igd	1	TRUE
2	rs10150482	A	G	A	G	0.0219574	0.0398	0.22035	0.2147	FALSE	FALSE	FALSE	ebi-a-GCST005413	14	79891882	0.0191	70127	0.0365603	Type 2 diabetes || id:ebi-a-GCST005413	Type 2 diabetes	Type 2 diabetes || ||	TRUE	igd	NA	NA	NA	NA	NA	NA	NA	4.49987e-24	0.00216957	462166	14	79891882	ukb-b-9405	Waist circumference || id:ukb-b-9405	TRUE	reported	igd	1	TRUE
3	rs10184230	T	C	T	C	-0.0121164	-0.0281	0.647671	0.3536	FALSE	FALSE	FALSE	ebi-a-GCST005413	2	171602134	0.0163	70127	0.0851099	Type 2 diabetes || id:ebi-a-GCST005413	Type 2 diabetes	Type 2 diabetes || ||	TRUE	igd	NA	NA	NA	NA	NA	NA	NA	8.9002e-11	0.00186862	462166	2	171602134	ukb-b-9405	Waist circumference || id:ukb-b-9405	TRUE	reported	igd	1	TRUE
4	rs10185199	A	G	A	G	-0.0114529	-0.0242	0.280698	0.2896	FALSE	FALSE	FALSE	ebi-a-GCST005413	2	40282202	0.0177	70127	0.17	Type 2 diabetes || id:ebi-a-GCST005413	Type 2 diabetes	Type 2 diabetes || ||	TRUE	igd	NA	NA	NA	NA	NA	NA	NA	2e-08	0.0020405	462166	2	40282202	ukb-b-9405	Waist circumference || id:ukb-b-9405	TRUE	reported	igd	1	TRUE
5	rs1019240	T	A	T	A	0.0124023	0.0054	0.643153	0.6476	FALSE	TRUE	FALSE	ebi-a-GCST005413	9	122957315	0.0166	70127	0.747901	Type 2 diabetes || id:ebi-a-GCST005413	Type 2 diabetes	Type 2 diabetes || ||	TRUE	igd	NA	NA	NA	NA	NA	NA	NA	3.69999e-11	0.00187454	462166	9	122957315	ukb-b-9405	Waist circumference || id:ukb-b-9405	TRUE	reported	igd	1	TRUE
6	rs10236214	T	C	T	C	0.013799	0.0011	0.641963	0.3559	FALSE	FALSE	FALSE	ebi-a-GCST005413	7	150668070	0.0173	70127	0.9497	Type 2 diabetes || id:ebi-a-GCST005413	Type 2 diabetes	Type 2 diabetes || ||	TRUE	igd	NA	NA	NA	NA	NA	NA	NA	1.9002e-13	0.00187561	462166	7	150668070	ukb-b-9405	Waist circumference || id:ukb-b-9405	TRUE	reported	igd	1	TRUE
7	rs10248298	A	C	A	C	0.0132553	0.0029	0.366037	0.3777	FALSE	FALSE	FALSE	ebi-a-GCST005413	7	121963813	0.0161	70127	0.8572	Type 2 diabetes || id:ebi-a-GCST005413	Type 2 diabetes	Type 2 diabetes || ||	TRUE	igd	NA	NA	NA	NA	NA	NA	NA	8.80035e-13	0.00185427	462166	7	121963813	ukb-b-9405	Waist circumference || id:ukb-b-9405	TRUE	reported	igd	1	TRUE
8	rs1025065	G	T	G	T	-0.010284	0.0229	0.639097	0.6439	FALSE	FALSE	FALSE	ebi-a-GCST005413	16	82451159	0.0164	70127	0.1633	Type 2 diabetes || id:ebi-a-GCST005413	Type 2 diabetes	Type 2 diabetes || ||	TRUE	igd	NA	NA	NA	NA	NA	NA	NA	3.59998e-08	0.00186623	462166	16	82451159	ukb-b-9405	Waist circumference || id:ukb-b-9405	TRUE	reported	igd	1	TRUE
9	rs10257197	G	A	G	A	-0.0154813	0.0217	0.841665	0.8277	FALSE	FALSE	FALSE	ebi-a-GCST005413	7	76569775	0.025	70127	0.3847	Type 2 diabetes || id:ebi-a-GCST005413	Type 2 diabetes	Type 2 diabetes || ||	TRUE	igd	NA	NA	NA	NA	NA	NA	NA	2.99999e-10	0.00245771	462166	7	76569775	ukb-b-9405	Waist circumference || id:ukb-b-9405	TRUE	reported	igd	1	TRUE
10	rs10269774	A	G	A	G	0.0119597	-0.0261	0.326456	0.3459	FALSE	FALSE	FALSE	ebi-a-GCST005413	7	92253972	0.0165	70127	0.1138	Type 2 diabetes || id:ebi-a-GCST005413	Type 2 diabetes	Type 2 diabetes || ||	TRUE	igd	NA	NA	NA	NA	NA	NA	NA	3.59998e-10	0.00190774	462166	7	92253972	ukb-b-9405	Waist circumference || id:ukb-b-9405	TRUE	reported	igd	1	TRUE
11	rs1037702	A	G	A	G	-0.0101871	-0.0251	0.621776	0.3829	FALSE	FALSE	FALSE	ebi-a-GCST005413	4	180168024	0.0162	70127	0.1227	Type 2 diabetes || id:ebi-a-GCST005413	Type 2 diabetes	Type 2 diabetes || ||	TRUE	igd	NA	NA	NA	NA	NA	NA	NA	3.59998e-08	0.00184913	462166	4	180168024	ukb-b-9405	Waist circumference || id:ukb-b-9405	TRUE	reported	igd	1	TRUE
12	rs10406327	G	C	G	C	0.0103615	-0.0094	0.478735	0.53	FALSE	TRUE	TRUE	ebi-a-GCST005413	19	33890838	0.0163	70127	0.5639	Type 2 diabetes || id:ebi-a-GCST005413	Type 2 diabetes	Type 2 diabetes || ||	TRUE	igd	NA	NA	NA	NA	NA	NA	NA	8e-09	0.00179628	462166	19	33890838	ukb-b-9405	Waist circumference || id:ukb-b-9405	TRUE	reported	igd	1	TRUE
13	rs10423928	A	T	A	T	-0.0265551	0.0802	0.194353	0.2122	FALSE	TRUE	FALSE	ebi-a-GCST005413	19	46182304	0.0228	70127	0.0004292	Type 2 diabetes || id:ebi-a-GCST005413	Type 2 diabetes	Type 2 diabetes || ||	TRUE	igd	NA	NA	NA	NA	NA	NA	NA	6.79986e-32	0.00225944	462166	19	46182304	ukb-b-9405	Waist circumference || id:ukb-b-9405	TRUE	reported	igd	1	TRUE
14	rs10471636	A	G	A	G	-0.010111	-0.0152	0.508891	0.4965	FALSE	FALSE	FALSE	ebi-a-GCST005413	5	63979856	0.016	70127	0.3411	Type 2 diabetes || id:ebi-a-GCST005413	Type 2 diabetes	Type 2 diabetes || ||	TRUE	igd	NA	NA	NA	NA	NA	NA	NA	2.99999e-08	0.00182385	462166	5	63979856	ukb-b-9405	Waist circumference || id:ukb-b-9405	TRUE	reported	igd	1	TRUE
15	rs10490869	T	A	T	A	0.0163389	0.0202	0.209589	0.7857	FALSE	TRUE	FALSE	ebi-a-GCST005413	3	35635145	0.0191	70127	0.2914	Type 2 diabetes || id:ebi-a-GCST005413	Type 2 diabetes	Type 2 diabetes || ||	TRUE	igd	NA	NA	NA	NA	NA	NA	NA	1.20005e-13	0.00220375	462166	3	35635145	ukb-b-9405	Waist circumference || id:ukb-b-9405	TRUE	reported	igd	1	TRUE
16	rs10499014	G	C	G	C	-0.0132827	-0.0405	0.268616	0.7322	FALSE	TRUE	FALSE	ebi-a-GCST005413	6	97947755	0.018	70127	0.0245301	Type 2 diabetes || id:ebi-a-GCST005413	Type 2 diabetes	Type 2 diabetes || ||	TRUE	igd	NA	NA	NA	NA	NA	NA	NA	5.90065e-11	0.00202893	462166	6	97947755	ukb-b-9405	Waist circumference || id:ukb-b-9405	TRUE	reported	igd	1	TRUE
17	rs10505836	C	A	C	A	0.0152705	0.032	0.860023	0.8534	FALSE	FALSE	FALSE	ebi-a-GCST005413	12	19288508	0.0222	70127	0.1494	Type 2 diabetes || id:ebi-a-GCST005413	Type 2 diabetes	Type 2 diabetes || ||	TRUE	igd	NA	NA	NA	NA	NA	NA	NA	4.09996e-09	0.00259774	462166	12	19288508	ukb-b-9405	Waist circumference || id:ukb-b-9405	TRUE	reported	igd	1	TRUE
18	rs1051613	A	G	A	G	-0.00995199	-0.0153	0.544526	0.4736	FALSE	FALSE	FALSE	ebi-a-GCST005413	4	951179	0.0278	70127	0.5822	Type 2 diabetes || id:ebi-a-GCST005413	Type 2 diabetes	Type 2 diabetes || ||	TRUE	igd	NA	NA	NA	NA	NA	NA	NA	3.09999e-08	0.00179742	462166	4	951179	ukb-b-9405	Waist circumference || id:ukb-b-9405	TRUE	reported	igd	1	TRUE
19	rs1056441	C	T	C	T	0.0127063	0.0122	0.675421	0.6939	FALSE	FALSE	FALSE	ebi-a-GCST005413	20	62370349	0.0174	70127	0.4847	Type 2 diabetes || id:ebi-a-GCST005413	Type 2 diabetes	Type 2 diabetes || ||	TRUE	igd	NA	NA	NA	NA	NA	NA	NA	3.10027e-11	0.00191349	462166	20	62370349	ukb-b-9405	Waist circumference || id:ukb-b-9405	TRUE	reported	igd	1	TRUE
20	rs10732335	C	A	C	A	-0.0147414	0.0102	0.442949	0.5545	FALSE	FALSE	FALSE	ebi-a-GCST005413	9	15862077	0.0157	70127	0.5147	Type 2 diabetes || id:ebi-a-GCST005413	Type 2 diabetes	Type 2 diabetes || ||	TRUE	igd	NA	NA	NA	NA	NA	NA	NA	3.10027e-16	0.00180443	462166	9	15862077	ukb-b-9405	Waist circumference || id:ukb-b-9405	TRUE	reported	igd	1	TRUE
21	rs10757898	A	G	A	G	-0.00996701	-0.0015	0.520113	0.4786	FALSE	FALSE	FALSE	ebi-a-GCST005413	9	29622600	0.0158	70127	0.9239	Type 2 diabetes || id:ebi-a-GCST005413	Type 2 diabetes	Type 2 diabetes || ||	TRUE	igd	NA	NA	NA	NA	NA	NA	NA	4e-08	0.00181479	462166	9	29622600	ukb-b-9405	Waist circumference || id:ukb-b-9405	TRUE	reported	igd	1	TRUE
22	rs1078455	C	T	C	T	0.0111735	0.0036	0.309501	0.6912	FALSE	FALSE	FALSE	ebi-a-GCST005413	3	108129348	0.0172	70127	0.8357	Type 2 diabetes || id:ebi-a-GCST005413	Type 2 diabetes	Type 2 diabetes || ||	TRUE	igd	NA	NA	NA	NA	NA	NA	NA	9.69996e-09	0.00194801	462166	3	108129348	ukb-b-9405	Waist circumference || id:ukb-b-9405	TRUE	reported	igd	1	TRUE
23	rs10787738	T	C	T	C	0.0153066	-0.0038	0.254549	0.2561	FALSE	FALSE	FALSE	ebi-a-GCST005413	10	118777371	0.0182	70127	0.8337	Type 2 diabetes || id:ebi-a-GCST005413	Type 2 diabetes	Type 2 diabetes || ||	TRUE	igd	NA	NA	NA	NA	NA	NA	NA	2.09991e-13	0.00208556	462166	10	118777371	ukb-b-9405	Waist circumference || id:ukb-b-9405	TRUE	reported	igd	1	TRUE
24	rs10795418	G	A	G	A	0.0127004	0.0263	0.664754	0.6738	FALSE	FALSE	FALSE	ebi-a-GCST005413	10	16744334	0.0168	70127	0.1179	Type 2 diabetes || id:ebi-a-GCST005413	Type 2 diabetes	Type 2 diabetes || ||	TRUE	igd	NA	NA	NA	NA	NA	NA	NA	2.39994e-11	0.00190172	462166	10	16744334	ukb-b-9405	Waist circumference || id:ukb-b-9405	TRUE	reported	igd	1	TRUE
25	rs10803762	A	G	A	G	0.0119451	0.0635	0.677313	0.3294	FALSE	FALSE	FALSE	ebi-a-GCST005413	2	161105876	0.0168	70127	0.000158402	Type 2 diabetes || id:ebi-a-GCST005413	Type 2 diabetes	Type 2 diabetes || ||	TRUE	igd	NA	NA	NA	NA	NA	NA	NA	4.39997e-10	0.00191493	462166	2	161105876	ukb-b-9405	Waist circumference || id:ukb-b-9405	TRUE	reported	igd	1	TRUE
26	rs10824211	T	C	T	C	0.0150646	0.0367	0.139518	0.1354	FALSE	FALSE	FALSE	ebi-a-GCST005413	10	76363107	0.0231	70127	0.1121	Type 2 diabetes || id:ebi-a-GCST005413	Type 2 diabetes	Type 2 diabetes || ||	TRUE	igd	NA	NA	NA	NA	NA	NA	NA	6.29999e-09	0.00259306	462166	10	76363107	ukb-b-9405	Waist circumference || id:ukb-b-9405	TRUE	reported	igd	1	TRUE
27	rs10827380	T	C	T	C	0.0116104	0.0463	0.314309	0.3222	FALSE	FALSE	FALSE	ebi-a-GCST005413	10	34822258	0.0167	70127	0.00560402	Type 2 diabetes || id:ebi-a-GCST005413	Type 2 diabetes	Type 2 diabetes || ||	TRUE	igd	NA	NA	NA	NA	NA	NA	NA	1.79999e-09	0.0019302	462166	10	34822258	ukb-b-9405	Waist circumference || id:ukb-b-9405	TRUE	reported	igd	1	TRUE
28	rs10835676	G	C	G	C	0.0123512	0.027	0.240436	0.7564	FALSE	TRUE	FALSE	ebi-a-GCST005413	11	30531316	0.0181	70127	0.1371	Type 2 diabetes || id:ebi-a-GCST005413	Type 2 diabetes	Type 2 diabetes || ||	TRUE	igd	NA	NA	NA	NA	NA	NA	NA	4e-09	0.00209843	462166	11	30531316	ukb-b-9405	Waist circumference || id:ukb-b-9405	TRUE	reported	igd	1	TRUE
29	rs10887578	C	G	C	G	0.0106684	0.0243	0.497514	0.4891	FALSE	TRUE	TRUE	ebi-a-GCST005413	10	88096047	0.016	70127	0.1286	Type 2 diabetes || id:ebi-a-GCST005413	Type 2 diabetes	Type 2 diabetes || ||	TRUE	igd	NA	NA	NA	NA	NA	NA	NA	3.09999e-09	0.00179976	462166	10	88096047	ukb-b-9405	Waist circumference || id:ukb-b-9405	TRUE	reported	igd	1	TRUE
30	rs10938398	A	G	A	G	0.0222115	0.018	0.433578	0.4376	FALSE	FALSE	FALSE	ebi-a-GCST005413	4	45186139	0.0158	70127	0.256	Type 2 diabetes || id:ebi-a-GCST005413	Type 2 diabetes	Type 2 diabetes || ||	TRUE	igd	NA	NA	NA	NA	NA	NA	NA	1e-34	0.00180756	462166	4	45186139	ukb-b-9405	Waist circumference || id:ukb-b-9405	TRUE	reported	igd	1	TRUE
31	rs10947793	G	A	G	A	-0.0127212	-0.016	0.371789	0.6328	FALSE	FALSE	FALSE	ebi-a-GCST005413	6	12142817	0.0164	70127	0.3306	Type 2 diabetes || id:ebi-a-GCST005413	Type 2 diabetes	Type 2 diabetes || ||	TRUE	igd	NA	NA	NA	NA	NA	NA	NA	8.10028e-12	0.0018605	462166	6	12142817	ukb-b-9405	Waist circumference || id:ukb-b-9405	TRUE	reported	igd	1	TRUE
32	rs10957087	A	T	A	T	0.0139437	0.0277	0.159639	0.1554	FALSE	TRUE	FALSE	ebi-a-GCST005413	8	60220423	0.0216	70127	0.2003	Type 2 diabetes || id:ebi-a-GCST005413	Type 2 diabetes	Type 2 diabetes || ||	TRUE	igd	NA	NA	NA	NA	NA	NA	NA	1.2e-08	0.00244363	462166	8	60220423	ukb-b-9405	Waist circumference || id:ukb-b-9405	TRUE	reported	igd	1	TRUE
33	rs10992854	C	T	C	T	-0.0112545	-0.0135	0.681971	0.6727	FALSE	FALSE	FALSE	ebi-a-GCST005413	9	96437565	0.0167	70127	0.4197	Type 2 diabetes || id:ebi-a-GCST005413	Type 2 diabetes	Type 2 diabetes || ||	TRUE	igd	NA	NA	NA	NA	NA	NA	NA	5.39995e-09	0.00192897	462166	9	96437565	ukb-b-9405	Waist circumference || id:ukb-b-9405	TRUE	reported	igd	1	TRUE
34	rs11012732	G	A	G	A	0.0193536	-0.0266	0.331675	0.6573	FALSE	FALSE	FALSE	ebi-a-GCST005413	10	21830104	0.0167	70127	0.1112	Type 2 diabetes || id:ebi-a-GCST005413	Type 2 diabetes	Type 2 diabetes || ||	TRUE	igd	NA	NA	NA	NA	NA	NA	NA	2.39994e-24	0.00190117	462166	10	21830104	ukb-b-9405	Waist circumference || id:ukb-b-9405	TRUE	reported	igd	1	TRUE
35	rs11058233	G	A	G	A	0.0159705	0.0012	0.750601	0.7515	FALSE	FALSE	FALSE	ebi-a-GCST005413	12	122940075	0.0182	70127	0.9491	Type 2 diabetes || id:ebi-a-GCST005413	Type 2 diabetes	Type 2 diabetes || ||	TRUE	igd	NA	NA	NA	NA	NA	NA	NA	1.20005e-14	0.00206852	462166	12	122940075	ukb-b-9405	Waist circumference || id:ukb-b-9405	TRUE	reported	igd	1	TRUE
36	rs1108548	G	A	G	A	0.0121715	0.0237	0.277245	0.7204	FALSE	FALSE	FALSE	ebi-a-GCST005413	1	218634787	0.0174	70127	0.1736	Type 2 diabetes || id:ebi-a-GCST005413	Type 2 diabetes	Type 2 diabetes || ||	TRUE	igd	NA	NA	NA	NA	NA	NA	NA	1.2e-09	0.00200003	462166	1	218634787	ukb-b-9405	Waist circumference || id:ukb-b-9405	TRUE	reported	igd	1	TRUE
37	rs11099020	T	C	T	C	-0.0112449	0.0091	0.640565	0.3648	FALSE	FALSE	FALSE	ebi-a-GCST005413	4	130724902	0.0163	70127	0.579101	Type 2 diabetes || id:ebi-a-GCST005413	Type 2 diabetes	Type 2 diabetes || ||	TRUE	igd	NA	NA	NA	NA	NA	NA	NA	1.7e-09	0.00186604	462166	4	130724902	ukb-b-9405	Waist circumference || id:ukb-b-9405	TRUE	reported	igd	1	TRUE
38	rs1111817	G	C	G	C	-0.0105597	-0.0021	0.365048	0.6405	FALSE	TRUE	FALSE	ebi-a-GCST005413	9	23226898	0.0165	70127	0.8995	Type 2 diabetes || id:ebi-a-GCST005413	Type 2 diabetes	Type 2 diabetes || ||	TRUE	igd	NA	NA	NA	NA	NA	NA	NA	2e-08	0.00188105	462166	9	23226898	ukb-b-9405	Waist circumference || id:ukb-b-9405	TRUE	reported	igd	1	TRUE
39	rs111258054	T	C	T	C	0.0159528	0.028	0.183665	0.1893	FALSE	FALSE	FALSE	ebi-a-GCST005413	11	134611390	0.0206	70127	0.1736	Type 2 diabetes || id:ebi-a-GCST005413	Type 2 diabetes	Type 2 diabetes || ||	TRUE	igd	NA	NA	NA	NA	NA	NA	NA	9.49948e-12	0.00234105	462166	11	134611390	ukb-b-9405	Waist circumference || id:ukb-b-9405	TRUE	reported	igd	1	TRUE
40	rs11150745	G	A	G	A	-0.0160848	-0.0507	0.317708	0.6898	FALSE	FALSE	FALSE	ebi-a-GCST005413	17	78757626	0.0171	70127	0.00303501	Type 2 diabetes || id:ebi-a-GCST005413	Type 2 diabetes	Type 2 diabetes || ||	TRUE	igd	NA	NA	NA	NA	NA	NA	NA	6.79986e-17	0.00192604	462166	17	78757626	ukb-b-9405	Waist circumference || id:ukb-b-9405	TRUE	reported	igd	1	TRUE
41	rs11160600	G	A	G	A	0.0180478	0.0494	0.092347	0.8994	FALSE	FALSE	FALSE	ebi-a-GCST005413	14	101186626	0.0277	70127	0.0744903	Type 2 diabetes || id:ebi-a-GCST005413	Type 2 diabetes	Type 2 diabetes || ||	TRUE	igd	NA	NA	NA	NA	NA	NA	NA	7.10003e-09	0.00311766	462166	14	101186626	ukb-b-9405	Waist circumference || id:ukb-b-9405	TRUE	reported	igd	1	TRUE
42	rs11162968	C	T	C	T	0.0122283	0.0043	0.31619	0.7018	FALSE	FALSE	FALSE	ebi-a-GCST005413	1	80784642	0.0173	70127	0.805	Type 2 diabetes || id:ebi-a-GCST005413	Type 2 diabetes	Type 2 diabetes || ||	TRUE	igd	NA	NA	NA	NA	NA	NA	NA	2.1e-10	0.00192412	462166	1	80784642	ukb-b-9405	Waist circumference || id:ukb-b-9405	TRUE	reported	igd	1	TRUE
43	rs11165493	A	G	A	G	0.0107576	-0.0018	0.343044	0.3458	FALSE	FALSE	FALSE	ebi-a-GCST005413	1	96274928	0.0167	70127	0.9148	Type 2 diabetes || id:ebi-a-GCST005413	Type 2 diabetes	Type 2 diabetes || ||	TRUE	igd	NA	NA	NA	NA	NA	NA	NA	1.29999e-08	0.00189335	462166	1	96274928	ukb-b-9405	Waist circumference || id:ukb-b-9405	TRUE	reported	igd	1	TRUE
44	rs1117619	G	C	G	C	-0.0120513	-0.0341	0.250101	0.756	FALSE	TRUE	FALSE	ebi-a-GCST005413	3	173747092	0.0182	70127	0.0605104	Type 2 diabetes || id:ebi-a-GCST005413	Type 2 diabetes	Type 2 diabetes || ||	TRUE	igd	NA	NA	NA	NA	NA	NA	NA	5e-09	0.00206049	462166	3	173747092	ukb-b-9405	Waist circumference || id:ukb-b-9405	TRUE	reported	igd	1	TRUE
45	rs11196657	C	T	C	T	0.0124451	-0.0293	0.236715	0.7612	FALSE	FALSE	FALSE	ebi-a-GCST005413	10	115976570	0.0184	70127	0.1105	Type 2 diabetes || id:ebi-a-GCST005413	Type 2 diabetes	Type 2 diabetes || ||	TRUE	igd	NA	NA	NA	NA	NA	NA	NA	3.40001e-09	0.00210599	462166	10	115976570	ukb-b-9405	Waist circumference || id:ukb-b-9405	TRUE	reported	igd	1	TRUE
46	rs11215381	C	T	C	T	0.0111759	0.0141	0.525856	0.531	FALSE	FALSE	FALSE	ebi-a-GCST005413	11	115022233	0.0159	70127	0.3743	Type 2 diabetes || id:ebi-a-GCST005413	Type 2 diabetes	Type 2 diabetes || ||	TRUE	igd	NA	NA	NA	NA	NA	NA	NA	4.60002e-10	0.00179363	462166	11	115022233	ukb-b-9405	Waist circumference || id:ukb-b-9405	TRUE	reported	igd	1	TRUE
47	rs11218510	A	G	A	G	-0.0115323	-0.0116	0.40049	0.3917	FALSE	FALSE	FALSE	ebi-a-GCST005413	11	121922587	0.0162	70127	0.4723	Type 2 diabetes || id:ebi-a-GCST005413	Type 2 diabetes	Type 2 diabetes || ||	TRUE	igd	NA	NA	NA	NA	NA	NA	NA	2.90001e-10	0.00182872	462166	11	121922587	ukb-b-9405	Waist circumference || id:ukb-b-9405	TRUE	reported	igd	1	TRUE
48	rs11223204	G	A	G	A	0.0122154	-0.0062	0.434214	0.5752	FALSE	FALSE	FALSE	ebi-a-GCST005413	11	132652554	0.0159	70127	0.6975	Type 2 diabetes || id:ebi-a-GCST005413	Type 2 diabetes	Type 2 diabetes || ||	TRUE	igd	NA	NA	NA	NA	NA	NA	NA	1.50003e-11	0.00180899	462166	11	132652554	ukb-b-9405	Waist circumference || id:ukb-b-9405	TRUE	reported	igd	1	TRUE
49	rs113132247	A	G	A	G	0.0153033	-0.0102	0.153027	0.157	FALSE	FALSE	FALSE	ebi-a-GCST005413	9	131026108	0.0241	70127	0.673	Type 2 diabetes || id:ebi-a-GCST005413	Type 2 diabetes	Type 2 diabetes || ||	TRUE	igd	NA	NA	NA	NA	NA	NA	NA	8.40001e-10	0.00249349	462166	9	131026108	ukb-b-9405	Waist circumference || id:ukb-b-9405	TRUE	reported	igd	1	TRUE
50	rs113866544	C	T	C	T	0.0303242	-0.0154	0.068322	0.9231	FALSE	FALSE	FALSE	ebi-a-GCST005413	17	46270606	0.0294	70127	0.6002	Type 2 diabetes || id:ebi-a-GCST005413	Type 2 diabetes	Type 2 diabetes || ||	TRUE	igd	NA	NA	NA	NA	NA	NA	NA	1.39991e-17	0.003552	462166	17	46270606	ukb-b-9405	Waist circumference || id:ukb-b-9405	TRUE	reported	igd	1	TRUE
51	rs114964326	A	G	A	G	-0.0301131	0.0039	0.028947	0.0249	FALSE	FALSE	FALSE	ebi-a-GCST005413	2	146015229	0.0529	70127	0.9406	Type 2 diabetes || id:ebi-a-GCST005413	Type 2 diabetes	Type 2 diabetes || ||	TRUE	igd	NA	NA	NA	NA	NA	NA	NA	2.1e-08	0.00537007	462166	2	146015229	ukb-b-9405	Waist circumference || id:ukb-b-9405	TRUE	reported	igd	1	TRUE
52	rs115056380	A	G	A	G	-0.0236683	-0.0348	0.048334	0.0446	FALSE	FALSE	FALSE	ebi-a-GCST005413	1	111338672	0.0383	70127	0.3632	Type 2 diabetes || id:ebi-a-GCST005413	Type 2 diabetes	Type 2 diabetes || ||	TRUE	igd	NA	NA	NA	NA	NA	NA	NA	1.29999e-08	0.00416636	462166	1	111338672	ukb-b-9405	Waist circumference || id:ukb-b-9405	TRUE	reported	igd	1	TRUE
53	rs11603984	T	G	T	G	-0.0169839	-0.0516	0.135129	0.1395	FALSE	FALSE	FALSE	ebi-a-GCST005413	11	85238368	0.0228	70127	0.0237301	Type 2 diabetes || id:ebi-a-GCST005413	Type 2 diabetes	Type 2 diabetes || ||	TRUE	igd	NA	NA	NA	NA	NA	NA	NA	8.9002e-11	0.00261937	462166	11	85238368	ukb-b-9405	Waist circumference || id:ukb-b-9405	TRUE	reported	igd	1	TRUE
54	rs11614326	A	G	A	G	-0.0102606	0.0114	0.545054	0.456	FALSE	FALSE	FALSE	ebi-a-GCST005413	12	122269182	0.0163	70127	0.4844	Type 2 diabetes || id:ebi-a-GCST005413	Type 2 diabetes	Type 2 diabetes || ||	TRUE	igd	NA	NA	NA	NA	NA	NA	NA	1.6e-08	0.0018167	462166	12	122269182	ukb-b-9405	Waist circumference || id:ukb-b-9405	TRUE	reported	igd	1	TRUE
55	rs11636611	T	C	T	C	0.0107144	0.0102	0.502804	0.4984	FALSE	FALSE	FALSE	ebi-a-GCST005413	15	36391965	0.0157	70127	0.5147	Type 2 diabetes || id:ebi-a-GCST005413	Type 2 diabetes	Type 2 diabetes || ||	TRUE	igd	NA	NA	NA	NA	NA	NA	NA	2.30001e-09	0.00179296	462166	15	36391965	ukb-b-9405	Waist circumference || id:ukb-b-9405	TRUE	reported	igd	1	TRUE
56	rs11639596	C	A	C	A	-0.011872	0.0105	0.250798	0.735	FALSE	FALSE	FALSE	ebi-a-GCST005413	16	9370690	0.018	70127	0.560701	Type 2 diabetes || id:ebi-a-GCST005413	Type 2 diabetes	Type 2 diabetes || ||	TRUE	igd	NA	NA	NA	NA	NA	NA	NA	1.09999e-08	0.00207809	462166	16	9370690	ukb-b-9405	Waist circumference || id:ukb-b-9405	TRUE	reported	igd	1	TRUE
57	rs11653367	G	A	G	A	-0.0151666	-0.0249	0.328129	0.6623	FALSE	FALSE	FALSE	ebi-a-GCST005413	17	44191483	0.017	70127	0.1436	Type 2 diabetes || id:ebi-a-GCST005413	Type 2 diabetes	Type 2 diabetes || ||	TRUE	igd	NA	NA	NA	NA	NA	NA	NA	2.49977e-15	0.00191685	462166	17	44191483	ukb-b-9405	Waist circumference || id:ukb-b-9405	TRUE	reported	igd	1	TRUE
58	rs11666480	G	C	G	C	0.0132885	0.0532	0.536273	0.5238	FALSE	TRUE	TRUE	ebi-a-GCST005413	19	1856554	0.0275	70127	0.0528603	Type 2 diabetes || id:ebi-a-GCST005413	Type 2 diabetes	Type 2 diabetes || ||	TRUE	igd	NA	NA	NA	NA	NA	NA	NA	1.9002e-13	0.00180641	462166	19	1856554	ukb-b-9405	Waist circumference || id:ukb-b-9405	TRUE	reported	igd	1	TRUE
59	rs11675464	G	A	G	A	0.0112729	0.0163	0.562997	0.5698	FALSE	FALSE	FALSE	ebi-a-GCST005413	2	204053742	0.0159	70127	0.3051	Type 2 diabetes || id:ebi-a-GCST005413	Type 2 diabetes	Type 2 diabetes || ||	TRUE	igd	NA	NA	NA	NA	NA	NA	NA	3.69999e-10	0.00179869	462166	2	204053742	ukb-b-9405	Waist circumference || id:ukb-b-9405	TRUE	reported	igd	1	TRUE
60	rs11704728	T	C	T	C	0.0133307	0.01	0.196347	0.1932	FALSE	FALSE	FALSE	ebi-a-GCST005413	22	18130209	0.0199	70127	0.6165	Type 2 diabetes || id:ebi-a-GCST005413	Type 2 diabetes	Type 2 diabetes || ||	TRUE	igd	NA	NA	NA	NA	NA	NA	NA	3.89996e-09	0.00226433	462166	22	18130209	ukb-b-9405	Waist circumference || id:ukb-b-9405	TRUE	reported	igd	1	TRUE
61	rs11757278	C	T	C	T	-0.012784	-0.0043	0.303836	0.692	FALSE	FALSE	FALSE	ebi-a-GCST005413	6	13180454	0.017	70127	0.7982	Type 2 diabetes || id:ebi-a-GCST005413	Type 2 diabetes	Type 2 diabetes || ||	TRUE	igd	NA	NA	NA	NA	NA	NA	NA	4.90004e-11	0.00194427	462166	6	13180454	ukb-b-9405	Waist circumference || id:ukb-b-9405	TRUE	reported	igd	1	TRUE
62	rs11767811	A	G	A	G	-0.0150345	-0.0166	0.181372	0.1929	FALSE	FALSE	FALSE	ebi-a-GCST005413	7	71620988	0.0198	70127	0.4025	Type 2 diabetes || id:ebi-a-GCST005413	Type 2 diabetes	Type 2 diabetes || ||	TRUE	igd	NA	NA	NA	NA	NA	NA	NA	8.9002e-11	0.00231875	462166	7	71620988	ukb-b-9405	Waist circumference || id:ukb-b-9405	TRUE	reported	igd	1	TRUE
63	rs11773362	T	C	T	C	-0.0104772	-0.0283	0.336125	0.3283	FALSE	FALSE	FALSE	ebi-a-GCST005413	7	147668180	0.0167	70127	0.0904607	Type 2 diabetes || id:ebi-a-GCST005413	Type 2 diabetes	Type 2 diabetes || ||	TRUE	igd	NA	NA	NA	NA	NA	NA	NA	3.2e-08	0.0018937	462166	7	147668180	ukb-b-9405	Waist circumference || id:ukb-b-9405	TRUE	reported	igd	1	TRUE
64	rs11778934	G	C	G	C	-0.0122168	-0.0221	0.536065	0.5486	FALSE	TRUE	TRUE	ebi-a-GCST005413	8	116551405	0.0158	70127	0.1632	Type 2 diabetes || id:ebi-a-GCST005413	Type 2 diabetes	Type 2 diabetes || ||	TRUE	igd	NA	NA	NA	NA	NA	NA	NA	1.10002e-11	0.00179945	462166	8	116551405	ukb-b-9405	Waist circumference || id:ukb-b-9405	TRUE	reported	igd	1	TRUE
65	rs11787216	T	C	T	C	0.011505	-0.0201	0.369092	0.3639	FALSE	FALSE	FALSE	ebi-a-GCST005413	8	142615222	0.0184	70127	0.2745	Type 2 diabetes || id:ebi-a-GCST005413	Type 2 diabetes	Type 2 diabetes || ||	TRUE	igd	NA	NA	NA	NA	NA	NA	NA	1.2e-09	0.0018915	462166	8	142615222	ukb-b-9405	Waist circumference || id:ukb-b-9405	TRUE	reported	igd	1	TRUE
66	rs1182199	A	C	A	C	-0.0135196	0.0124	0.3044	0.3069	FALSE	FALSE	FALSE	ebi-a-GCST005413	7	2862542	0.017	70127	0.467	Type 2 diabetes || id:ebi-a-GCST005413	Type 2 diabetes	Type 2 diabetes || ||	TRUE	igd	NA	NA	NA	NA	NA	NA	NA	3.59998e-12	0.00194469	462166	7	2862542	ukb-b-9405	Waist circumference || id:ukb-b-9405	TRUE	reported	igd	1	TRUE
67	rs11824092	C	T	C	T	0.012491	0.0229	0.635754	0.6274	FALSE	FALSE	FALSE	ebi-a-GCST005413	11	13346294	0.0163	70127	0.1593	Type 2 diabetes || id:ebi-a-GCST005413	Type 2 diabetes	Type 2 diabetes || ||	TRUE	igd	NA	NA	NA	NA	NA	NA	NA	2.39994e-11	0.00187069	462166	11	13346294	ukb-b-9405	Waist circumference || id:ukb-b-9405	TRUE	reported	igd	1	TRUE
68	rs1183668	G	C	G	C	-0.0120589	-0.0095	0.37014	0.6312	FALSE	TRUE	FALSE	ebi-a-GCST005413	13	112191837	0.0164	70127	0.5646	Type 2 diabetes || id:ebi-a-GCST005413	Type 2 diabetes	Type 2 diabetes || ||	TRUE	igd	NA	NA	NA	NA	NA	NA	NA	9.30037e-11	0.00186172	462166	13	112191837	ukb-b-9405	Waist circumference || id:ukb-b-9405	TRUE	reported	igd	1	TRUE
69	rs11842871	T	G	T	G	-0.0127878	-0.0155	0.259942	0.2581	FALSE	FALSE	FALSE	ebi-a-GCST005413	13	31042452	0.0196	70127	0.4272	Type 2 diabetes || id:ebi-a-GCST005413	Type 2 diabetes	Type 2 diabetes || ||	TRUE	igd	NA	NA	NA	NA	NA	NA	NA	4e-10	0.00204439	462166	13	31042452	ukb-b-9405	Waist circumference || id:ukb-b-9405	TRUE	reported	igd	1	TRUE
70	rs1188209	G	A	G	A	0.0102398	0.0064	0.551608	0.5544	FALSE	FALSE	FALSE	ebi-a-GCST005413	14	56462082	0.0158	70127	0.6863	Type 2 diabetes || id:ebi-a-GCST005413	Type 2 diabetes	Type 2 diabetes || ||	TRUE	igd	NA	NA	NA	NA	NA	NA	NA	1.6e-08	0.00181136	462166	14	56462082	ukb-b-9405	Waist circumference || id:ukb-b-9405	TRUE	reported	igd	1	TRUE
71	rs11898037	C	T	C	T	0.0105694	0.0116	0.367606	0.6363	FALSE	FALSE	FALSE	ebi-a-GCST005413	2	36558986	0.0162	70127	0.4749	Type 2 diabetes || id:ebi-a-GCST005413	Type 2 diabetes	Type 2 diabetes || ||	TRUE	igd	NA	NA	NA	NA	NA	NA	NA	1.2e-08	0.00185324	462166	2	36558986	ukb-b-9405	Waist circumference || id:ukb-b-9405	TRUE	reported	igd	1	TRUE
72	rs1191600	A	C	A	C	-0.0108005	-0.0097	0.59357	0.4001	FALSE	FALSE	FALSE	ebi-a-GCST005413	14	30101641	0.016	70127	0.5448	Type 2 diabetes || id:ebi-a-GCST005413	Type 2 diabetes	Type 2 diabetes || ||	TRUE	igd	NA	NA	NA	NA	NA	NA	NA	3.79997e-09	0.00183345	462166	14	30101641	ukb-b-9405	Waist circumference || id:ukb-b-9405	TRUE	reported	igd	1	TRUE
73	rs12001437	C	T	C	T	0.0109331	0.0406	0.367701	0.629	FALSE	FALSE	FALSE	ebi-a-GCST005413	9	34074476	0.0162	70127	0.01222	Type 2 diabetes || id:ebi-a-GCST005413	Type 2 diabetes	Type 2 diabetes || ||	TRUE	igd	NA	NA	NA	NA	NA	NA	NA	3.79997e-09	0.00185543	462166	9	34074476	ukb-b-9405	Waist circumference || id:ukb-b-9405	TRUE	reported	igd	1	TRUE
74	rs12042959	G	A	G	A	-0.014934	-0.0158	0.143895	0.853	FALSE	FALSE	FALSE	ebi-a-GCST005413	1	243533273	0.0223	70127	0.4778	Type 2 diabetes || id:ebi-a-GCST005413	Type 2 diabetes	Type 2 diabetes || ||	TRUE	igd	NA	NA	NA	NA	NA	NA	NA	5.19996e-09	0.00255686	462166	1	243533273	ukb-b-9405	Waist circumference || id:ukb-b-9405	TRUE	reported	igd	1	TRUE
75	rs12072739	G	A	G	A	0.0162106	0.0288	0.224447	0.7764	FALSE	FALSE	FALSE	ebi-a-GCST005413	1	98315893	0.0188	70127	0.1253	Type 2 diabetes || id:ebi-a-GCST005413	Type 2 diabetes	Type 2 diabetes || ||	TRUE	igd	NA	NA	NA	NA	NA	NA	NA	3.90032e-14	0.00214325	462166	1	98315893	ukb-b-9405	Waist circumference || id:ukb-b-9405	TRUE	reported	igd	1	TRUE
76	rs12103006	G	A	G	A	0.0124779	0.0034	0.569108	0.55	FALSE	FALSE	FALSE	ebi-a-GCST005413	16	24726237	0.0157	70127	0.8307	Type 2 diabetes || id:ebi-a-GCST005413	Type 2 diabetes	Type 2 diabetes || ||	TRUE	igd	NA	NA	NA	NA	NA	NA	NA	5.10035e-12	0.00180782	462166	16	24726237	ukb-b-9405	Waist circumference || id:ukb-b-9405	TRUE	reported	igd	1	TRUE
77	rs12107172	G	A	G	A	0.0156855	-0.017	0.136472	0.8559	FALSE	FALSE	FALSE	ebi-a-GCST005413	3	147134039	0.0224	70127	0.4483	Type 2 diabetes || id:ebi-a-GCST005413	Type 2 diabetes	Type 2 diabetes || ||	TRUE	igd	NA	NA	NA	NA	NA	NA	NA	1.79999e-09	0.00260901	462166	3	147134039	ukb-b-9405	Waist circumference || id:ukb-b-9405	TRUE	reported	igd	1	TRUE
78	rs12140153	T	G	T	G	-0.0265936	0.0099	0.094226	0.0892	FALSE	FALSE	FALSE	ebi-a-GCST005413	1	62579891	0.029	70127	0.7331	Type 2 diabetes || id:ebi-a-GCST005413	Type 2 diabetes	Type 2 diabetes || ||	TRUE	igd	NA	NA	NA	NA	NA	NA	NA	2.09991e-17	0.00313243	462166	1	62579891	ukb-b-9405	Waist circumference || id:ukb-b-9405	TRUE	reported	igd	1	TRUE
79	rs1218824	A	G	A	G	0.012491	0.0286	0.661499	0.3331	FALSE	FALSE	FALSE	ebi-a-GCST005413	13	28010734	0.0167	70127	0.0859093	Type 2 diabetes || id:ebi-a-GCST005413	Type 2 diabetes	Type 2 diabetes || ||	TRUE	igd	NA	NA	NA	NA	NA	NA	NA	4.19952e-11	0.00189332	462166	13	28010734	ukb-b-9405	Waist circumference || id:ukb-b-9405	TRUE	reported	igd	1	TRUE
80	rs12225345	G	A	G	A	0.0145982	0.0299	0.165688	0.8403	FALSE	FALSE	FALSE	ebi-a-GCST005413	11	65647105	0.0217	70127	0.1688	Type 2 diabetes || id:ebi-a-GCST005413	Type 2 diabetes	Type 2 diabetes || ||	TRUE	igd	NA	NA	NA	NA	NA	NA	NA	1.29999e-09	0.00240459	462166	11	65647105	ukb-b-9405	Waist circumference || id:ukb-b-9405	TRUE	reported	igd	1	TRUE
81	rs12245654	C	A	C	A	0.023047	-0.0361	0.072559	0.9242	FALSE	FALSE	FALSE	ebi-a-GCST005413	10	87562928	0.0297	70127	0.2252	Type 2 diabetes || id:ebi-a-GCST005413	Type 2 diabetes	Type 2 diabetes || ||	TRUE	igd	NA	NA	NA	NA	NA	NA	NA	3.19963e-11	0.00347158	462166	10	87562928	ukb-b-9405	Waist circumference || id:ukb-b-9405	TRUE	reported	igd	1	TRUE
82	rs12273545	T	C	T	C	0.0222638	-0.0075	0.056494	0.0571	FALSE	FALSE	FALSE	ebi-a-GCST005413	11	116911012	0.0338	70127	0.8238	Type 2 diabetes || id:ebi-a-GCST005413	Type 2 diabetes	Type 2 diabetes || ||	TRUE	igd	NA	NA	NA	NA	NA	NA	NA	9.40005e-09	0.00387781	462166	11	116911012	ukb-b-9405	Waist circumference || id:ukb-b-9405	TRUE	reported	igd	1	TRUE
83	rs12287076	C	G	C	G	0.0210638	0.0272	0.707082	0.2998	FALSE	TRUE	FALSE	ebi-a-GCST005413	11	47606865	0.0174	70127	0.1183	Type 2 diabetes || id:ebi-a-GCST005413	Type 2 diabetes	Type 2 diabetes || ||	TRUE	igd	NA	NA	NA	NA	NA	NA	NA	1.29987e-26	0.00197238	462166	11	47606865	ukb-b-9405	Waist circumference || id:ukb-b-9405	TRUE	reported	igd	1	TRUE
84	rs1229984	C	T	C	T	0.0301377	-0.024	0.972777	0.9497	FALSE	FALSE	FALSE	ebi-a-GCST005413	4	100239319	0.0748	70127	0.748201	Type 2 diabetes || id:ebi-a-GCST005413	Type 2 diabetes	Type 2 diabetes || ||	TRUE	igd	NA	NA	NA	NA	NA	NA	NA	2.80001e-08	0.00542443	462166	4	100239319	ukb-b-9405	Waist circumference || id:ukb-b-9405	TRUE	reported	igd	1	TRUE
85	rs12375196	A	C	A	C	0.0132187	0.0131	0.424364	0.4304	FALSE	FALSE	FALSE	ebi-a-GCST005413	7	103416541	0.0158	70127	0.4082	Type 2 diabetes || id:ebi-a-GCST005413	Type 2 diabetes	Type 2 diabetes || ||	TRUE	igd	NA	NA	NA	NA	NA	NA	NA	3.80014e-13	0.00182044	462166	7	103416541	ukb-b-9405	Waist circumference || id:ukb-b-9405	TRUE	reported	igd	1	TRUE
86	rs12462975	A	G	A	G	0.01754	0.0134	0.329671	0.3285	FALSE	FALSE	FALSE	ebi-a-GCST005413	19	30272202	0.0172	70127	0.4369	Type 2 diabetes || id:ebi-a-GCST005413	Type 2 diabetes	Type 2 diabetes || ||	TRUE	igd	NA	NA	NA	NA	NA	NA	NA	5.90065e-20	0.00191777	462166	19	30272202	ukb-b-9405	Waist circumference || id:ukb-b-9405	TRUE	reported	igd	1	TRUE
87	rs12463617	C	A	C	A	0.0431919	-0.0041	0.828064	0.8253	FALSE	FALSE	FALSE	ebi-a-GCST005413	2	629244	0.0207	70127	0.8434	Type 2 diabetes || id:ebi-a-GCST005413	Type 2 diabetes	Type 2 diabetes || ||	TRUE	igd	NA	NA	NA	NA	NA	NA	NA	1.80011e-74	0.00236577	462166	2	629244	ukb-b-9405	Waist circumference || id:ukb-b-9405	TRUE	reported	igd	1	TRUE
88	rs12478299	C	T	C	T	-0.0115796	0.003	0.252015	0.7273	FALSE	FALSE	FALSE	ebi-a-GCST005413	2	193811641	0.0178	70127	0.8674	Type 2 diabetes || id:ebi-a-GCST005413	Type 2 diabetes	Type 2 diabetes || ||	TRUE	igd	NA	NA	NA	NA	NA	NA	NA	1.89998e-08	0.00206169	462166	2	193811641	ukb-b-9405	Waist circumference || id:ukb-b-9405	TRUE	reported	igd	1	TRUE
89	rs12549000	A	T	A	T	0.0164111	0.0062	0.106468	0.1143	FALSE	TRUE	FALSE	ebi-a-GCST005413	8	118881908	0.0252	70127	0.8047	Type 2 diabetes || id:ebi-a-GCST005413	Type 2 diabetes	Type 2 diabetes || ||	TRUE	igd	NA	NA	NA	NA	NA	NA	NA	1.89998e-08	0.00292178	462166	8	118881908	ukb-b-9405	Waist circumference || id:ukb-b-9405	TRUE	reported	igd	1	TRUE
90	rs12877270	A	G	A	G	0.0117224	0.0104	0.442217	0.4636	FALSE	FALSE	FALSE	ebi-a-GCST005413	13	97047020	0.016	70127	0.5155	Type 2 diabetes || id:ebi-a-GCST005413	Type 2 diabetes	Type 2 diabetes || ||	TRUE	igd	NA	NA	NA	NA	NA	NA	NA	1.09999e-10	0.00181553	462166	13	97047020	ukb-b-9405	Waist circumference || id:ukb-b-9405	TRUE	reported	igd	1	TRUE
91	rs12880641	G	T	G	T	-0.0138449	-0.0289	0.661581	0.6599	FALSE	FALSE	FALSE	ebi-a-GCST005413	14	103251452	0.0165	70127	0.0799797	Type 2 diabetes || id:ebi-a-GCST005413	Type 2 diabetes	Type 2 diabetes || ||	TRUE	igd	NA	NA	NA	NA	NA	NA	NA	2.39994e-13	0.00188965	462166	14	103251452	ukb-b-9405	Waist circumference || id:ukb-b-9405	TRUE	reported	igd	1	TRUE
92	rs12926311	C	G	C	G	-0.0124576	0.0506	0.353624	0.3423	FALSE	TRUE	FALSE	ebi-a-GCST005413	16	406427	0.0282	70127	0.0722204	Type 2 diabetes || id:ebi-a-GCST005413	Type 2 diabetes	Type 2 diabetes || ||	TRUE	igd	NA	NA	NA	NA	NA	NA	NA	3.19963e-11	0.00187714	462166	16	406427	ukb-b-9405	Waist circumference || id:ukb-b-9405	TRUE	reported	igd	1	TRUE
93	rs1296328	C	A	C	A	-0.0131912	-0.0277	0.559023	0.5501	FALSE	FALSE	FALSE	ebi-a-GCST005413	4	137083193	0.016	70127	0.0820597	Type 2 diabetes || id:ebi-a-GCST005413	Type 2 diabetes	Type 2 diabetes || ||	TRUE	igd	NA	NA	NA	NA	NA	NA	NA	3.10027e-13	0.00180908	462166	4	137083193	ukb-b-9405	Waist circumference || id:ukb-b-9405	TRUE	reported	igd	1	TRUE
94	rs12983532	T	C	T	C	-0.0149964	0.0307	0.251127	0.2409	FALSE	FALSE	FALSE	ebi-a-GCST005413	19	18467322	0.0322	70127	0.341	Type 2 diabetes || id:ebi-a-GCST005413	Type 2 diabetes	Type 2 diabetes || ||	TRUE	igd	NA	NA	NA	NA	NA	NA	NA	7.59976e-13	0.00209191	462166	19	18467322	ukb-b-9405	Waist circumference || id:ukb-b-9405	TRUE	reported	igd	1	TRUE
95	rs13033310	A	G	A	G	0.0125512	0.0061	0.25275	0.2554	FALSE	FALSE	FALSE	ebi-a-GCST005413	2	133523605	0.0179	70127	0.7317	Type 2 diabetes || id:ebi-a-GCST005413	Type 2 diabetes	Type 2 diabetes || ||	TRUE	igd	NA	NA	NA	NA	NA	NA	NA	1.29999e-09	0.00206781	462166	2	133523605	ukb-b-9405	Waist circumference || id:ukb-b-9405	TRUE	reported	igd	1	TRUE
96	rs13047416	G	C	G	C	-0.0139009	0.0153	0.37702	0.619	FALSE	TRUE	FALSE	ebi-a-GCST005413	21	40309436	0.0163	70127	0.3495	Type 2 diabetes || id:ebi-a-GCST005413	Type 2 diabetes	Type 2 diabetes || ||	TRUE	igd	NA	NA	NA	NA	NA	NA	NA	6.59933e-14	0.00185438	462166	21	40309436	ukb-b-9405	Waist circumference || id:ukb-b-9405	TRUE	reported	igd	1	TRUE
97	rs13163306	A	G	A	G	-0.00988959	-0.0025	0.466047	0.4686	FALSE	FALSE	FALSE	ebi-a-GCST005413	5	136571959	0.0157	70127	0.8714	Type 2 diabetes || id:ebi-a-GCST005413	Type 2 diabetes	Type 2 diabetes || ||	TRUE	igd	NA	NA	NA	NA	NA	NA	NA	3.50002e-08	0.00179351	462166	5	136571959	ukb-b-9405	Waist circumference || id:ukb-b-9405	TRUE	reported	igd	1	TRUE
98	rs13182474	C	G	C	G	-0.0117225	-0.0191	0.318883	0.3049	FALSE	TRUE	FALSE	ebi-a-GCST005413	5	80861777	0.0171	70127	0.2635	Type 2 diabetes || id:ebi-a-GCST005413	Type 2 diabetes	Type 2 diabetes || ||	TRUE	igd	NA	NA	NA	NA	NA	NA	NA	1e-09	0.00192056	462166	5	80861777	ukb-b-9405	Waist circumference || id:ukb-b-9405	TRUE	reported	igd	1	TRUE
99	rs1320903	A	G	A	G	0.017072	0.0231	0.319725	0.3203	FALSE	FALSE	FALSE	ebi-a-GCST005413	3	131758077	0.0167	70127	0.1672	Type 2 diabetes || id:ebi-a-GCST005413	Type 2 diabetes	Type 2 diabetes || ||	TRUE	igd	NA	NA	NA	NA	NA	NA	NA	5.19996e-19	0.00191652	462166	3	131758077	ukb-b-9405	Waist circumference || id:ukb-b-9405	TRUE	reported	igd	1	TRUE
100	rs1321521	A	C	A	C	0.0141428	-0.0059	0.345235	0.35	FALSE	FALSE	FALSE	ebi-a-GCST005413	6	51771578	0.0164	70127	0.721099	Type 2 diabetes || id:ebi-a-GCST005413	Type 2 diabetes	Type 2 diabetes || ||	TRUE	igd	NA	NA	NA	NA	NA	NA	NA	5.10035e-14	0.00187867	462166	6	51771578	ukb-b-9405	Waist circumference || id:ukb-b-9405	TRUE	reported	igd	1	TRUE
101	rs13264909	T	A	T	A	-0.0122831	-0.0047	0.428948	0.5735	FALSE	TRUE	TRUE	ebi-a-GCST005413	8	64702385	0.0159	70127	0.767701	Type 2 diabetes || id:ebi-a-GCST005413	Type 2 diabetes	Type 2 diabetes || ||	TRUE	igd	NA	NA	NA	NA	NA	NA	NA	1.20005e-11	0.00181048	462166	8	64702385	ukb-b-9405	Waist circumference || id:ukb-b-9405	TRUE	reported	igd	1	TRUE
102	rs1327259	G	A	G	A	-0.0115864	-0.0136	0.387739	0.5952	FALSE	FALSE	FALSE	ebi-a-GCST005413	6	51177811	0.016	70127	0.3959	Type 2 diabetes || id:ebi-a-GCST005413	Type 2 diabetes	Type 2 diabetes || ||	TRUE	igd	NA	NA	NA	NA	NA	NA	NA	3.09999e-10	0.0018403	462166	6	51177811	ukb-b-9405	Waist circumference || id:ukb-b-9405	TRUE	reported	igd	1	TRUE
103	rs13288841	A	G	A	G	0.0190501	0.0123	0.32166	0.3161	FALSE	FALSE	FALSE	ebi-a-GCST005413	9	28418511	0.0169	70127	0.4669	Type 2 diabetes || id:ebi-a-GCST005413	Type 2 diabetes	Type 2 diabetes || ||	TRUE	igd	NA	NA	NA	NA	NA	NA	NA	2.19989e-23	0.00191229	462166	9	28418511	ukb-b-9405	Waist circumference || id:ukb-b-9405	TRUE	reported	igd	1	TRUE
104	rs13322435	G	A	G	A	-0.0169561	0.0578	0.404446	0.5761	FALSE	FALSE	FALSE	ebi-a-GCST005413	3	156795468	0.0172	70127	0.000765896	Type 2 diabetes || id:ebi-a-GCST005413	Type 2 diabetes	Type 2 diabetes || ||	TRUE	igd	NA	NA	NA	NA	NA	NA	NA	1.9002e-20	0.00182964	462166	3	156795468	ukb-b-9405	Waist circumference || id:ukb-b-9405	TRUE	reported	igd	1	TRUE
105	rs13333747	C	T	C	T	-0.022678	-0.0134	0.182682	0.8146	FALSE	FALSE	FALSE	ebi-a-GCST005413	16	2175373	0.0468	70127	0.7742	Type 2 diabetes || id:ebi-a-GCST005413	Type 2 diabetes	Type 2 diabetes || ||	TRUE	igd	NA	NA	NA	NA	NA	NA	NA	1.9002e-22	0.00232636	462166	16	2175373	ukb-b-9405	Waist circumference || id:ukb-b-9405	TRUE	reported	igd	1	TRUE
106	rs1336486	G	T	G	T	0.012489	-0.0166	0.328585	0.6748	FALSE	FALSE	FALSE	ebi-a-GCST005413	13	40784814	0.0168	70127	0.3218	Type 2 diabetes || id:ebi-a-GCST005413	Type 2 diabetes	Type 2 diabetes || ||	TRUE	igd	NA	NA	NA	NA	NA	NA	NA	6.00067e-11	0.00190819	462166	13	40784814	ukb-b-9405	Waist circumference || id:ukb-b-9405	TRUE	reported	igd	1	TRUE
107	rs13410783	G	A	G	A	0.0141058	0.0197	0.36952	0.6355	FALSE	FALSE	FALSE	ebi-a-GCST005413	2	36789166	0.0163	70127	0.2255	Type 2 diabetes || id:ebi-a-GCST005413	Type 2 diabetes	Type 2 diabetes || ||	TRUE	igd	NA	NA	NA	NA	NA	NA	NA	2.39994e-14	0.0018498	462166	2	36789166	ukb-b-9405	Waist circumference || id:ukb-b-9405	TRUE	reported	igd	1	TRUE
108	rs13420048	A	C	A	C	-0.0133504	0.0105	0.365011	0.3894	FALSE	FALSE	FALSE	ebi-a-GCST005413	2	50751414	0.0163	70127	0.5224	Type 2 diabetes || id:ebi-a-GCST005413	Type 2 diabetes	Type 2 diabetes || ||	TRUE	igd	NA	NA	NA	NA	NA	NA	NA	7.00003e-13	0.00185957	462166	2	50751414	ukb-b-9405	Waist circumference || id:ukb-b-9405	TRUE	reported	igd	1	TRUE
109	rs13427822	G	A	G	A	-0.0141495	-0.0179	0.271197	0.731	FALSE	FALSE	FALSE	ebi-a-GCST005413	2	213414265	0.018	70127	0.321	Type 2 diabetes || id:ebi-a-GCST005413	Type 2 diabetes	Type 2 diabetes || ||	TRUE	igd	NA	NA	NA	NA	NA	NA	NA	3.19963e-12	0.00203048	462166	2	213414265	ukb-b-9405	Waist circumference || id:ukb-b-9405	TRUE	reported	igd	1	TRUE
110	rs1346841	A	G	A	G	-0.0106038	0.0027	0.40501	0.4056	FALSE	FALSE	FALSE	ebi-a-GCST005413	4	65651730	0.0161	70127	0.8675	Type 2 diabetes || id:ebi-a-GCST005413	Type 2 diabetes	Type 2 diabetes || ||	TRUE	igd	NA	NA	NA	NA	NA	NA	NA	6.4e-09	0.00182614	462166	4	65651730	ukb-b-9405	Waist circumference || id:ukb-b-9405	TRUE	reported	igd	1	TRUE
111	rs1357079	C	T	C	T	0.011183	-0.0007	0.570076	0.5645	FALSE	FALSE	FALSE	ebi-a-GCST005413	3	153691949	0.0159	70127	0.9665	Type 2 diabetes || id:ebi-a-GCST005413	Type 2 diabetes	Type 2 diabetes || ||	TRUE	igd	NA	NA	NA	NA	NA	NA	NA	6.19998e-10	0.00180784	462166	3	153691949	ukb-b-9405	Waist circumference || id:ukb-b-9405	TRUE	reported	igd	1	TRUE
112	rs1360201	T	C	T	C	0.00979421	0.0181	0.48157	0.4773	FALSE	FALSE	FALSE	ebi-a-GCST005413	9	73796450	0.0157	70127	0.249	Type 2 diabetes || id:ebi-a-GCST005413	Type 2 diabetes	Type 2 diabetes || ||	TRUE	igd	NA	NA	NA	NA	NA	NA	NA	4.39997e-08	0.00178924	462166	9	73796450	ukb-b-9405	Waist circumference || id:ukb-b-9405	TRUE	reported	igd	1	TRUE
113	rs1405261	A	T	A	T	-0.00985187	-0.048	0.434383	0.453	FALSE	TRUE	TRUE	ebi-a-GCST005413	2	6143991	0.0159	70127	0.002509	Type 2 diabetes || id:ebi-a-GCST005413	Type 2 diabetes	Type 2 diabetes || ||	TRUE	igd	NA	NA	NA	NA	NA	NA	NA	4.79999e-08	0.0018049	462166	2	6143991	ukb-b-9405	Waist circumference || id:ukb-b-9405	TRUE	reported	igd	1	TRUE
114	rs1411432	C	A	C	A	0.0150036	0.0185	0.186234	0.8087	FALSE	FALSE	FALSE	ebi-a-GCST005413	9	16728532	0.02	70127	0.3564	Type 2 diabetes || id:ebi-a-GCST005413	Type 2 diabetes	Type 2 diabetes || ||	TRUE	igd	NA	NA	NA	NA	NA	NA	NA	7.70016e-11	0.00230632	462166	9	16728532	ukb-b-9405	Waist circumference || id:ukb-b-9405	TRUE	reported	igd	1	TRUE
115	rs1436348	G	A	G	A	0.0124929	0.0093	0.582801	0.5901	FALSE	FALSE	FALSE	ebi-a-GCST005413	3	104612668	0.0159	70127	0.5566	Type 2 diabetes || id:ebi-a-GCST005413	Type 2 diabetes	Type 2 diabetes || ||	TRUE	igd	NA	NA	NA	NA	NA	NA	NA	5.40008e-12	0.00181185	462166	3	104612668	ukb-b-9405	Waist circumference || id:ukb-b-9405	TRUE	reported	igd	1	TRUE
116	rs1441098	T	A	T	A	-0.00990642	0.0023	0.54446	0.5447	FALSE	TRUE	TRUE	ebi-a-GCST005413	2	104454345	0.0158	70127	0.8853	Type 2 diabetes || id:ebi-a-GCST005413	Type 2 diabetes	Type 2 diabetes || ||	TRUE	igd	NA	NA	NA	NA	NA	NA	NA	3.50002e-08	0.00179682	462166	2	104454345	ukb-b-9405	Waist circumference || id:ukb-b-9405	TRUE	reported	igd	1	TRUE
117	rs1441264	A	G	A	G	0.0150095	0.0029	0.593703	0.3896	FALSE	FALSE	FALSE	ebi-a-GCST005413	13	79580919	0.0162	70127	0.8598	Type 2 diabetes || id:ebi-a-GCST005413	Type 2 diabetes	Type 2 diabetes || ||	TRUE	igd	NA	NA	NA	NA	NA	NA	NA	7.59976e-16	0.00186203	462166	13	79580919	ukb-b-9405	Waist circumference || id:ukb-b-9405	TRUE	reported	igd	1	TRUE
118	rs145350287	A	T	A	T	-0.0322326	0.0019	0.039615	0.0373	FALSE	TRUE	FALSE	ebi-a-GCST005413	12	120907309	0.0431	70127	0.9656	Type 2 diabetes || id:ebi-a-GCST005413	Type 2 diabetes	Type 2 diabetes || ||	TRUE	igd	NA	NA	NA	NA	NA	NA	NA	1.99986e-12	0.00458244	462166	12	120907309	ukb-b-9405	Waist circumference || id:ukb-b-9405	TRUE	reported	igd	1	TRUE
119	rs1454687	G	C	G	C	-0.0161615	-0.0491	0.515372	0.5185	FALSE	TRUE	TRUE	ebi-a-GCST005413	3	94038085	0.0156	70127	0.001632	Type 2 diabetes || id:ebi-a-GCST005413	Type 2 diabetes	Type 2 diabetes || ||	TRUE	igd	NA	NA	NA	NA	NA	NA	NA	1.50003e-19	0.00178705	462166	3	94038085	ukb-b-9405	Waist circumference || id:ukb-b-9405	TRUE	reported	igd	1	TRUE
120	rs1458156	T	C	T	C	0.0146036	0.0081	0.488413	0.4819	FALSE	FALSE	FALSE	ebi-a-GCST005413	12	41887940	0.0157	70127	0.606001	Type 2 diabetes || id:ebi-a-GCST005413	Type 2 diabetes	Type 2 diabetes || ||	TRUE	igd	NA	NA	NA	NA	NA	NA	NA	3.50026e-16	0.00179105	462166	12	41887940	ukb-b-9405	Waist circumference || id:ukb-b-9405	TRUE	reported	igd	1	TRUE
121	rs1502317	T	C	T	C	-0.0173687	-0.0124	0.276578	0.2896	FALSE	FALSE	FALSE	ebi-a-GCST005413	11	8682018	0.0174	70127	0.4757	Type 2 diabetes || id:ebi-a-GCST005413	Type 2 diabetes	Type 2 diabetes || ||	TRUE	igd	NA	NA	NA	NA	NA	NA	NA	4.30031e-18	0.0020032	462166	11	8682018	ukb-b-9405	Waist circumference || id:ukb-b-9405	TRUE	reported	igd	1	TRUE
122	rs1559900	T	C	T	C	0.0127734	-0.0047	0.286025	0.2858	FALSE	FALSE	FALSE	ebi-a-GCST005413	8	14207321	0.0173	70127	0.787601	Type 2 diabetes || id:ebi-a-GCST005413	Type 2 diabetes	Type 2 diabetes || ||	TRUE	igd	NA	NA	NA	NA	NA	NA	NA	1.09999e-10	0.00197882	462166	8	14207321	ukb-b-9405	Waist circumference || id:ukb-b-9405	TRUE	reported	igd	1	TRUE
123	rs156902	T	G	G	C	-0.0138228	0.0231	0.267387	0.0779	TRUE	FALSE	FALSE	ebi-a-GCST005413	1	16840786	0.0306	70127	0.4505	Type 2 diabetes || id:ebi-a-GCST005413	Type 2 diabetes	Type 2 diabetes || ||	TRUE	igd	NA	NA	NA	NA	NA	NA	NA	1.40001e-08	0.00243775	462166	1	16840786	ukb-b-9405	Waist circumference || id:ukb-b-9405	TRUE	reported	igd	1	FALSE
124	rs1570298	T	A	T	A	0.0120451	0.01	0.743189	0.7407	FALSE	TRUE	FALSE	ebi-a-GCST005413	6	70218298	0.0179	70127	0.576301	Type 2 diabetes || id:ebi-a-GCST005413	Type 2 diabetes	Type 2 diabetes || ||	TRUE	igd	NA	NA	NA	NA	NA	NA	NA	3.79997e-09	0.00204452	462166	6	70218298	ukb-b-9405	Waist circumference || id:ukb-b-9405	TRUE	reported	igd	1	TRUE
125	rs1582931	A	G	A	G	-0.0138548	-0.0045	0.473264	0.472	FALSE	FALSE	FALSE	ebi-a-GCST005413	5	122657199	0.0157	70127	0.7734	Type 2 diabetes || id:ebi-a-GCST005413	Type 2 diabetes	Type 2 diabetes || ||	TRUE	igd	NA	NA	NA	NA	NA	NA	NA	1.69981e-14	0.00180588	462166	5	122657199	ukb-b-9405	Waist circumference || id:ukb-b-9405	TRUE	reported	igd	1	TRUE
126	rs1609010	G	A	G	A	0.0149337	0.0074	0.565725	0.56	FALSE	FALSE	FALSE	ebi-a-GCST005413	8	77227464	0.0157	70127	0.6381	Type 2 diabetes || id:ebi-a-GCST005413	Type 2 diabetes	Type 2 diabetes || ||	TRUE	igd	NA	NA	NA	NA	NA	NA	NA	1.29987e-16	0.00180594	462166	8	77227464	ukb-b-9405	Waist circumference || id:ukb-b-9405	TRUE	reported	igd	1	TRUE
127	rs1609303	A	T	A	T	0.0152662	0.0116	0.631343	0.3633	FALSE	TRUE	FALSE	ebi-a-GCST005413	2	181567556	0.0163	70127	0.4766	Type 2 diabetes || id:ebi-a-GCST005413	Type 2 diabetes	Type 2 diabetes || ||	TRUE	igd	NA	NA	NA	NA	NA	NA	NA	2.09991e-16	0.00185779	462166	2	181567556	ukb-b-9405	Waist circumference || id:ukb-b-9405	TRUE	reported	igd	1	TRUE
128	rs1619442	C	T	C	T	-0.0162997	0.0066	0.859489	0.8497	FALSE	FALSE	FALSE	ebi-a-GCST005413	9	81348300	0.0221	70127	0.7665	Type 2 diabetes || id:ebi-a-GCST005413	Type 2 diabetes	Type 2 diabetes || ||	TRUE	igd	NA	NA	NA	NA	NA	NA	NA	2.39999e-10	0.00257242	462166	9	81348300	ukb-b-9405	Waist circumference || id:ukb-b-9405	TRUE	reported	igd	1	TRUE
129	rs1625623	T	C	T	C	0.0107407	0.0035	0.371988	0.3789	FALSE	FALSE	FALSE	ebi-a-GCST005413	5	112301096	0.0161	70127	0.8292	Type 2 diabetes || id:ebi-a-GCST005413	Type 2 diabetes	Type 2 diabetes || ||	TRUE	igd	NA	NA	NA	NA	NA	NA	NA	9.80009e-09	0.00187307	462166	5	112301096	ukb-b-9405	Waist circumference || id:ukb-b-9405	TRUE	reported	igd	1	TRUE
130	rs165656	C	G	C	G	0.0103041	0.0431	0.517356	0.4824	FALSE	TRUE	TRUE	ebi-a-GCST005413	22	19948863	0.0265	70127	0.1045	Type 2 diabetes || id:ebi-a-GCST005413	Type 2 diabetes	Type 2 diabetes || ||	TRUE	igd	NA	NA	NA	NA	NA	NA	NA	1.09999e-08	0.00180539	462166	22	19948863	ukb-b-9405	Waist circumference || id:ukb-b-9405	TRUE	reported	igd	1	TRUE
131	rs1657930	A	G	A	G	-0.0142481	0.0135	0.802922	0.2082	FALSE	FALSE	FALSE	ebi-a-GCST005413	15	57120989	0.0196	70127	0.4898	Type 2 diabetes || id:ebi-a-GCST005413	Type 2 diabetes	Type 2 diabetes || ||	TRUE	igd	NA	NA	NA	NA	NA	NA	NA	2.30001e-10	0.00224816	462166	15	57120989	ukb-b-9405	Waist circumference || id:ukb-b-9405	TRUE	reported	igd	1	TRUE
132	rs1711171	C	T	C	T	0.0175635	0.0374	0.749579	0.7525	FALSE	FALSE	FALSE	ebi-a-GCST005413	3	136020541	0.0183	70127	0.04157	Type 2 diabetes || id:ebi-a-GCST005413	Type 2 diabetes	Type 2 diabetes || ||	TRUE	igd	NA	NA	NA	NA	NA	NA	NA	1.80011e-17	0.00206542	462166	3	136020541	ukb-b-9405	Waist circumference || id:ukb-b-9405	TRUE	reported	igd	1	TRUE
133	rs17296856	C	A	C	A	-0.0156228	-0.0364	0.280671	0.7168	FALSE	FALSE	FALSE	ebi-a-GCST005413	15	84557450	0.0174	70127	0.0368502	Type 2 diabetes || id:ebi-a-GCST005413	Type 2 diabetes	Type 2 diabetes || ||	TRUE	igd	NA	NA	NA	NA	NA	NA	NA	5.00035e-15	0.00199629	462166	15	84557450	ukb-b-9405	Waist circumference || id:ukb-b-9405	TRUE	reported	igd	1	TRUE
134	rs1731246	T	G	T	G	-0.0118366	-0.0163	0.757325	0.2397	FALSE	FALSE	FALSE	ebi-a-GCST005413	2	26938216	0.0187	70127	0.3817	Type 2 diabetes || id:ebi-a-GCST005413	Type 2 diabetes	Type 2 diabetes || ||	TRUE	igd	NA	NA	NA	NA	NA	NA	NA	1.29999e-08	0.0020818	462166	2	26938216	ukb-b-9405	Waist circumference || id:ukb-b-9405	TRUE	reported	igd	1	TRUE
135	rs17446091	C	T	C	T	0.0149141	0.0133	0.20186	0.7833	FALSE	FALSE	FALSE	ebi-a-GCST005413	8	27167942	0.0193	70127	0.4907	Type 2 diabetes || id:ebi-a-GCST005413	Type 2 diabetes	Type 2 diabetes || ||	TRUE	igd	NA	NA	NA	NA	NA	NA	NA	2.29985e-11	0.00222979	462166	8	27167942	ukb-b-9405	Waist circumference || id:ukb-b-9405	TRUE	reported	igd	1	TRUE
136	rs1752169	A	C	A	C	0.0143082	0.0333	0.250696	0.2705	FALSE	FALSE	FALSE	ebi-a-GCST005413	9	126586563	0.0176	70127	0.0582398	Type 2 diabetes || id:ebi-a-GCST005413	Type 2 diabetes	Type 2 diabetes || ||	TRUE	igd	NA	NA	NA	NA	NA	NA	NA	4.49987e-12	0.00206705	462166	9	126586563	ukb-b-9405	Waist circumference || id:ukb-b-9405	TRUE	reported	igd	1	TRUE
137	rs17681738	T	C	T	C	0.0105421	0.0173	0.328589	0.3111	FALSE	FALSE	FALSE	ebi-a-GCST005413	17	9793240	0.0169	70127	0.3065	Type 2 diabetes || id:ebi-a-GCST005413	Type 2 diabetes	Type 2 diabetes || ||	TRUE	igd	NA	NA	NA	NA	NA	NA	NA	3.29997e-08	0.00190864	462166	17	9793240	ukb-b-9405	Waist circumference || id:ukb-b-9405	TRUE	reported	igd	1	TRUE
138	rs1788808	G	A	G	A	-0.0208198	0.0028	0.494766	0.5198	FALSE	FALSE	FALSE	ebi-a-GCST005413	18	21090023	0.0158	70127	0.8589	Type 2 diabetes || id:ebi-a-GCST005413	Type 2 diabetes	Type 2 diabetes || ||	TRUE	igd	NA	NA	NA	NA	NA	NA	NA	3.59998e-31	0.00179299	462166	18	21090023	ukb-b-9405	Waist circumference || id:ukb-b-9405	TRUE	reported	igd	1	TRUE
139	rs1799923	G	A	G	A	0.0171188	0.0101	0.88661	0.8927	FALSE	FALSE	FALSE	ebi-a-GCST005413	3	42306294	0.0255	70127	0.6911	Type 2 diabetes || id:ebi-a-GCST005413	Type 2 diabetes	Type 2 diabetes || ||	TRUE	igd	NA	NA	NA	NA	NA	NA	NA	1.2e-09	0.00281552	462166	3	42306294	ukb-b-9405	Waist circumference || id:ukb-b-9405	TRUE	reported	igd	1	TRUE
140	rs1834144	A	C	A	C	-0.0146152	-0.0092	0.373194	0.3676	FALSE	FALSE	FALSE	ebi-a-GCST005413	18	40744790	0.0164	70127	0.5759	Type 2 diabetes || id:ebi-a-GCST005413	Type 2 diabetes	Type 2 diabetes || ||	TRUE	igd	NA	NA	NA	NA	NA	NA	NA	3.40017e-15	0.00185609	462166	18	40744790	ukb-b-9405	Waist circumference || id:ukb-b-9405	TRUE	reported	igd	1	TRUE
141	rs1861410	T	C	T	C	-0.016009	0.0098	0.555467	0.4425	FALSE	FALSE	FALSE	ebi-a-GCST005413	2	58933591	0.0158	70127	0.5361	Type 2 diabetes || id:ebi-a-GCST005413	Type 2 diabetes	Type 2 diabetes || ||	TRUE	igd	NA	NA	NA	NA	NA	NA	NA	6.4003e-19	0.00180199	462166	2	58933591	ukb-b-9405	Waist circumference || id:ukb-b-9405	TRUE	reported	igd	1	TRUE
142	rs1902066	C	T	C	T	0.0109526	-0.0387	0.562316	0.5566	FALSE	FALSE	FALSE	ebi-a-GCST005413	6	81346033	0.0158	70127	0.0140201	Type 2 diabetes || id:ebi-a-GCST005413	Type 2 diabetes	Type 2 diabetes || ||	TRUE	igd	NA	NA	NA	NA	NA	NA	NA	1.40001e-09	0.00181038	462166	6	81346033	ukb-b-9405	Waist circumference || id:ukb-b-9405	TRUE	reported	igd	1	TRUE
143	rs1942826	A	G	A	G	0.0167972	0.006	0.12597	0.1413	FALSE	FALSE	FALSE	ebi-a-GCST005413	18	63345799	0.0226	70127	0.7905	Type 2 diabetes || id:ebi-a-GCST005413	Type 2 diabetes	Type 2 diabetes || ||	TRUE	igd	NA	NA	NA	NA	NA	NA	NA	4.90004e-10	0.00270011	462166	18	63345799	ukb-b-9405	Waist circumference || id:ukb-b-9405	TRUE	reported	igd	1	TRUE
144	rs2020942	T	C	T	C	0.0108469	0.0234	0.394892	0.3893	FALSE	FALSE	FALSE	ebi-a-GCST005413	17	28546914	0.0161	70127	0.1454	Type 2 diabetes || id:ebi-a-GCST005413	Type 2 diabetes	Type 2 diabetes || ||	TRUE	igd	NA	NA	NA	NA	NA	NA	NA	3.40001e-09	0.00183573	462166	17	28546914	ukb-b-9405	Waist circumference || id:ukb-b-9405	TRUE	reported	igd	1	TRUE
145	rs2074881	T	C	T	C	-0.0147612	-0.0311	0.168487	0.1659	FALSE	FALSE	FALSE	ebi-a-GCST005413	19	1970021	0.0395	70127	0.4306	Type 2 diabetes || id:ebi-a-GCST005413	Type 2 diabetes	Type 2 diabetes || ||	TRUE	igd	NA	NA	NA	NA	NA	NA	NA	8e-10	0.00240193	462166	19	1970021	ukb-b-9405	Waist circumference || id:ukb-b-9405	TRUE	reported	igd	1	TRUE
146	rs2133561	T	A	T	A	-0.0122441	-0.0071	0.611063	0.6048	FALSE	TRUE	FALSE	ebi-a-GCST005413	5	139086651	0.0178	70127	0.6911	Type 2 diabetes || id:ebi-a-GCST005413	Type 2 diabetes	Type 2 diabetes || ||	TRUE	igd	NA	NA	NA	NA	NA	NA	NA	3.90032e-11	0.00185284	462166	5	139086651	ukb-b-9405	Waist circumference || id:ukb-b-9405	TRUE	reported	igd	1	TRUE
147	rs215669	A	G	A	G	-0.0125095	-0.0255	0.611654	0.3891	FALSE	FALSE	FALSE	ebi-a-GCST005413	7	32378979	0.0162	70127	0.1147	Type 2 diabetes || id:ebi-a-GCST005413	Type 2 diabetes	Type 2 diabetes || ||	TRUE	igd	NA	NA	NA	NA	NA	NA	NA	1.10002e-11	0.00184246	462166	7	32378979	ukb-b-9405	Waist circumference || id:ukb-b-9405	TRUE	reported	igd	1	TRUE
148	rs2161097	T	C	T	C	0.0142773	0.0155	0.437804	0.4366	FALSE	FALSE	FALSE	ebi-a-GCST005413	5	103945178	0.0158	70127	0.3263	Type 2 diabetes || id:ebi-a-GCST005413	Type 2 diabetes	Type 2 diabetes || ||	TRUE	igd	NA	NA	NA	NA	NA	NA	NA	2.19989e-15	0.00180004	462166	5	103945178	ukb-b-9405	Waist circumference || id:ukb-b-9405	TRUE	reported	igd	1	TRUE
149	rs2172131	C	T	C	T	-0.0121742	0.0109	0.578709	0.5611	FALSE	FALSE	FALSE	ebi-a-GCST005413	10	133978962	0.0267	70127	0.6826	Type 2 diabetes || id:ebi-a-GCST005413	Type 2 diabetes	Type 2 diabetes || ||	TRUE	igd	NA	NA	NA	NA	NA	NA	NA	1.9002e-11	0.00181299	462166	10	133978962	ukb-b-9405	Waist circumference || id:ukb-b-9405	TRUE	reported	igd	1	TRUE
150	rs217672	C	A	C	A	0.012731	0.0034	0.271758	0.7419	FALSE	FALSE	FALSE	ebi-a-GCST005413	14	62361021	0.018	70127	0.8483	Type 2 diabetes || id:ebi-a-GCST005413	Type 2 diabetes	Type 2 diabetes || ||	TRUE	igd	NA	NA	NA	NA	NA	NA	NA	2.80001e-10	0.0020176	462166	14	62361021	ukb-b-9405	Waist circumference || id:ukb-b-9405	TRUE	reported	igd	1	TRUE
151	rs2180454	C	T	C	T	0.0179823	0.0376	0.771831	0.7616	FALSE	FALSE	FALSE	ebi-a-GCST005413	14	29690513	0.0186	70127	0.0433501	Type 2 diabetes || id:ebi-a-GCST005413	Type 2 diabetes	Type 2 diabetes || ||	TRUE	igd	NA	NA	NA	NA	NA	NA	NA	3.69999e-17	0.00213539	462166	14	29690513	ukb-b-9405	Waist circumference || id:ukb-b-9405	TRUE	reported	igd	1	TRUE
152	rs2183947	A	G	A	G	-0.0220783	0.011	0.225006	0.2396	FALSE	FALSE	FALSE	ebi-a-GCST005413	6	26159356	0.0186	70127	0.551899	Type 2 diabetes || id:ebi-a-GCST005413	Type 2 diabetes	Type 2 diabetes || ||	TRUE	igd	NA	NA	NA	NA	NA	NA	NA	4.90004e-25	0.00213628	462166	6	26159356	ukb-b-9405	Waist circumference || id:ukb-b-9405	TRUE	reported	igd	1	TRUE
153	rs2225909	C	T	C	T	0.015797	0.0416	0.774104	0.7903	FALSE	FALSE	FALSE	ebi-a-GCST005413	11	30329744	0.0194	70127	0.0321899	Type 2 diabetes || id:ebi-a-GCST005413	Type 2 diabetes	Type 2 diabetes || ||	TRUE	igd	NA	NA	NA	NA	NA	NA	NA	1.39991e-13	0.00213642	462166	11	30329744	ukb-b-9405	Waist circumference || id:ukb-b-9405	TRUE	reported	igd	1	TRUE
154	rs2253310	G	C	G	C	0.018205	-0.0141	0.626102	0.6194	FALSE	TRUE	FALSE	ebi-a-GCST005413	6	108888593	0.0161	70127	0.3797	Type 2 diabetes || id:ebi-a-GCST005413	Type 2 diabetes	Type 2 diabetes || ||	TRUE	igd	NA	NA	NA	NA	NA	NA	NA	6.4998e-23	0.00184715	462166	6	108888593	ukb-b-9405	Waist circumference || id:ukb-b-9405	TRUE	reported	igd	1	TRUE
155	rs2302209	T	C	T	C	0.0198329	-0.0089	0.288806	0.2871	FALSE	FALSE	FALSE	ebi-a-GCST005413	19	18324329	0.0182	70127	0.624701	Type 2 diabetes || id:ebi-a-GCST005413	Type 2 diabetes	Type 2 diabetes || ||	TRUE	igd	NA	NA	NA	NA	NA	NA	NA	1.10002e-23	0.00197713	462166	19	18324329	ukb-b-9405	Waist circumference || id:ukb-b-9405	TRUE	reported	igd	1	TRUE
156	rs2306593	T	C	T	C	-0.0152919	0.0083	0.488298	0.488	FALSE	FALSE	FALSE	ebi-a-GCST005413	17	34866546	0.0157	70127	0.5961	Type 2 diabetes || id:ebi-a-GCST005413	Type 2 diabetes	Type 2 diabetes || ||	TRUE	igd	NA	NA	NA	NA	NA	NA	NA	1.59993e-17	0.00179509	462166	17	34866546	ukb-b-9405	Waist circumference || id:ukb-b-9405	TRUE	reported	igd	1	TRUE
157	rs2307111	C	T	C	T	-0.0239722	-0.0288	0.394972	0.596	FALSE	FALSE	FALSE	ebi-a-GCST005413	5	75003678	0.016	70127	0.0720195	Type 2 diabetes || id:ebi-a-GCST005413	Type 2 diabetes	Type 2 diabetes || ||	TRUE	igd	NA	NA	NA	NA	NA	NA	NA	3.29989e-39	0.0018299	462166	5	75003678	ukb-b-9405	Waist circumference || id:ukb-b-9405	TRUE	reported	igd	1	TRUE
158	rs2376885	A	G	A	G	-0.0106223	-0.022	0.324117	0.3181	FALSE	FALSE	FALSE	ebi-a-GCST005413	16	89826901	0.017	70127	0.1947	Type 2 diabetes || id:ebi-a-GCST005413	Type 2 diabetes	Type 2 diabetes || ||	TRUE	igd	NA	NA	NA	NA	NA	NA	NA	2.80001e-08	0.00191252	462166	16	89826901	ukb-b-9405	Waist circumference || id:ukb-b-9405	TRUE	reported	igd	1	TRUE
159	rs2439823	G	A	G	A	0.0155254	0.0022	0.545601	0.5363	FALSE	FALSE	FALSE	ebi-a-GCST005413	10	99778226	0.0157	70127	0.8887	Type 2 diabetes || id:ebi-a-GCST005413	Type 2 diabetes	Type 2 diabetes || ||	TRUE	igd	NA	NA	NA	NA	NA	NA	NA	6.79986e-18	0.00180145	462166	10	99778226	ukb-b-9405	Waist circumference || id:ukb-b-9405	TRUE	reported	igd	1	TRUE
160	rs245767	G	A	G	A	0.0145976	0.035	0.730365	0.7243	FALSE	FALSE	FALSE	ebi-a-GCST005413	5	170525393	0.0177	70127	0.0481105	Type 2 diabetes || id:ebi-a-GCST005413	Type 2 diabetes	Type 2 diabetes || ||	TRUE	igd	NA	NA	NA	NA	NA	NA	NA	4.49987e-13	0.00201635	462166	5	170525393	ukb-b-9405	Waist circumference || id:ukb-b-9405	TRUE	reported	igd	1	TRUE
161	rs2470549	C	T	C	T	-0.0119541	-0.0433	0.598143	0.6051	FALSE	FALSE	FALSE	ebi-a-GCST005413	3	15737698	0.016	70127	0.00676301	Type 2 diabetes || id:ebi-a-GCST005413	Type 2 diabetes	Type 2 diabetes || ||	TRUE	igd	NA	NA	NA	NA	NA	NA	NA	5.19996e-11	0.00182105	462166	3	15737698	ukb-b-9405	Waist circumference || id:ukb-b-9405	TRUE	reported	igd	1	TRUE
162	rs2470946	T	G	T	G	0.011687	0.003	0.401445	0.395	FALSE	FALSE	FALSE	ebi-a-GCST005413	7	104587323	0.0161	70127	0.8509	Type 2 diabetes || id:ebi-a-GCST005413	Type 2 diabetes	Type 2 diabetes || ||	TRUE	igd	NA	NA	NA	NA	NA	NA	NA	1.5e-10	0.00182473	462166	7	104587323	ukb-b-9405	Waist circumference || id:ukb-b-9405	TRUE	reported	igd	1	TRUE
163	rs2482704	T	G	T	G	-0.0115642	-0.0116	0.426761	0.4239	FALSE	FALSE	FALSE	ebi-a-GCST005413	9	94182363	0.0159	70127	0.4629	Type 2 diabetes || id:ebi-a-GCST005413	Type 2 diabetes	Type 2 diabetes || ||	TRUE	igd	NA	NA	NA	NA	NA	NA	NA	1.5e-10	0.00180618	462166	9	94182363	ukb-b-9405	Waist circumference || id:ukb-b-9405	TRUE	reported	igd	1	TRUE
164	rs2568958	A	G	A	G	0.0169206	-0.0137	0.603683	0.3728	FALSE	FALSE	FALSE	ebi-a-GCST005413	1	72765116	0.0162	70127	0.3968	Type 2 diabetes || id:ebi-a-GCST005413	Type 2 diabetes	Type 2 diabetes || ||	TRUE	igd	NA	NA	NA	NA	NA	NA	NA	1.59993e-20	0.00182184	462166	1	72765116	ukb-b-9405	Waist circumference || id:ukb-b-9405	TRUE	reported	igd	1	TRUE
165	rs2584205	A	G	A	G	0.0111592	-0.0214	0.733265	0.276	FALSE	FALSE	FALSE	ebi-a-GCST005413	18	2702259	0.0176	70127	0.2232	Type 2 diabetes || id:ebi-a-GCST005413	Type 2 diabetes	Type 2 diabetes || ||	TRUE	igd	NA	NA	NA	NA	NA	NA	NA	3.69999e-08	0.00202662	462166	18	2702259	ukb-b-9405	Waist circumference || id:ukb-b-9405	TRUE	reported	igd	1	TRUE
166	rs2618039	T	A	T	A	0.0120777	0.0371	0.381482	0.6151	FALSE	TRUE	FALSE	ebi-a-GCST005413	1	112324111	0.0161	70127	0.02072	Type 2 diabetes || id:ebi-a-GCST005413	Type 2 diabetes	Type 2 diabetes || ||	TRUE	igd	NA	NA	NA	NA	NA	NA	NA	5.19996e-11	0.00183977	462166	1	112324111	ukb-b-9405	Waist circumference || id:ukb-b-9405	TRUE	reported	igd	1	TRUE
167	rs2678204	G	T	G	T	0.0157074	0.028	0.34017	0.6793	FALSE	FALSE	FALSE	ebi-a-GCST005413	1	201800511	0.0167	70127	0.0942302	Type 2 diabetes || id:ebi-a-GCST005413	Type 2 diabetes	Type 2 diabetes || ||	TRUE	igd	NA	NA	NA	NA	NA	NA	NA	7.89951e-17	0.00188488	462166	1	201800511	ukb-b-9405	Waist circumference || id:ukb-b-9405	TRUE	reported	igd	1	TRUE
168	rs2696309	C	T	C	T	0.0112571	0.0285	0.720419	0.7187	FALSE	FALSE	FALSE	ebi-a-GCST005413	10	36227101	0.0175	70127	0.1025	Type 2 diabetes || id:ebi-a-GCST005413	Type 2 diabetes	Type 2 diabetes || ||	TRUE	igd	NA	NA	NA	NA	NA	NA	NA	1.6e-08	0.00199327	462166	10	36227101	ukb-b-9405	Waist circumference || id:ukb-b-9405	TRUE	reported	igd	1	TRUE
169	rs2725371	G	A	G	A	-0.0154452	-0.024	0.696098	0.7011	FALSE	FALSE	FALSE	ebi-a-GCST005413	8	30854033	0.0172	70127	0.1632	Type 2 diabetes || id:ebi-a-GCST005413	Type 2 diabetes	Type 2 diabetes || ||	TRUE	igd	NA	NA	NA	NA	NA	NA	NA	2.60016e-15	0.00195255	462166	8	30854033	ukb-b-9405	Waist circumference || id:ukb-b-9405	TRUE	reported	igd	1	TRUE
170	rs2744938	G	A	G	A	0.0319686	-0.0041	0.147512	0.8423	FALSE	FALSE	FALSE	ebi-a-GCST005413	6	34552110	0.0214	70127	0.8498	Type 2 diabetes || id:ebi-a-GCST005413	Type 2 diabetes	Type 2 diabetes || ||	TRUE	igd	NA	NA	NA	NA	NA	NA	NA	5.40008e-37	0.00251588	462166	6	34552110	ukb-b-9405	Waist circumference || id:ukb-b-9405	TRUE	reported	igd	1	TRUE
171	rs28350	G	A	G	A	-0.0139376	0.017	0.820658	0.81	FALSE	FALSE	FALSE	ebi-a-GCST005413	3	42418446	0.0203	70127	0.401	Type 2 diabetes || id:ebi-a-GCST005413	Type 2 diabetes	Type 2 diabetes || ||	TRUE	igd	NA	NA	NA	NA	NA	NA	NA	2.5e-09	0.0023374	462166	3	42418446	ukb-b-9405	Waist circumference || id:ukb-b-9405	TRUE	reported	igd	1	TRUE
172	rs28366156	C	T	C	T	-0.0187659	-0.0103	0.130582	0.8808	FALSE	FALSE	FALSE	ebi-a-GCST005413	6	31671498	0.0264	70127	0.695	Type 2 diabetes || id:ebi-a-GCST005413	Type 2 diabetes	Type 2 diabetes || ||	TRUE	igd	NA	NA	NA	NA	NA	NA	NA	1.50003e-12	0.00265145	462166	6	31671498	ukb-b-9405	Waist circumference || id:ukb-b-9405	TRUE	reported	igd	1	TRUE
173	rs28375268	T	G	T	G	-0.0130789	-0.0107	0.645058	0.3639	FALSE	FALSE	FALSE	ebi-a-GCST005413	16	4949528	0.0165	70127	0.5194	Type 2 diabetes || id:ebi-a-GCST005413	Type 2 diabetes	Type 2 diabetes || ||	TRUE	igd	NA	NA	NA	NA	NA	NA	NA	3.29989e-12	0.00187766	462166	16	4949528	ukb-b-9405	Waist circumference || id:ukb-b-9405	TRUE	reported	igd	1	TRUE
174	rs28489620	A	G	A	G	-0.0124131	-0.0164	0.29035	0.2893	FALSE	FALSE	FALSE	ebi-a-GCST005413	22	41804716	0.0179	70127	0.3597	Type 2 diabetes || id:ebi-a-GCST005413	Type 2 diabetes	Type 2 diabetes || ||	TRUE	igd	NA	NA	NA	NA	NA	NA	NA	4.39997e-10	0.00198899	462166	22	41804716	ukb-b-9405	Waist circumference || id:ukb-b-9405	TRUE	reported	igd	1	TRUE
175	rs28580375	G	C	G	C	0.0126069	-0.0021	0.21874	0.7798	FALSE	TRUE	FALSE	ebi-a-GCST005413	8	103544717	0.0188	70127	0.9128	Type 2 diabetes || id:ebi-a-GCST005413	Type 2 diabetes	Type 2 diabetes || ||	TRUE	igd	NA	NA	NA	NA	NA	NA	NA	5.99998e-09	0.00216777	462166	8	103544717	ukb-b-9405	Waist circumference || id:ukb-b-9405	TRUE	reported	igd	1	TRUE
176	rs2861692	C	T	C	T	-0.0166517	-0.0284	0.275371	0.7241	FALSE	FALSE	FALSE	ebi-a-GCST005413	2	67838719	0.0177	70127	0.1087	Type 2 diabetes || id:ebi-a-GCST005413	Type 2 diabetes	Type 2 diabetes || ||	TRUE	igd	NA	NA	NA	NA	NA	NA	NA	7.70016e-17	0.00199772	462166	2	67838719	ukb-b-9405	Waist circumference || id:ukb-b-9405	TRUE	reported	igd	1	TRUE
177	rs2881479	T	A	T	A	0.0178331	-0.1201	0.14641	0.85	FALSE	TRUE	FALSE	ebi-a-GCST005413	3	12367105	0.0224	70127	7.77499e-08	Type 2 diabetes || id:ebi-a-GCST005413	Type 2 diabetes	Type 2 diabetes || ||	TRUE	igd	NA	NA	NA	NA	NA	NA	NA	1.80011e-12	0.00253114	462166	3	12367105	ukb-b-9405	Waist circumference || id:ukb-b-9405	TRUE	reported	igd	1	TRUE
178	rs2903738	T	A	T	A	-0.0133061	-0.005	0.221402	0.7787	FALSE	TRUE	FALSE	ebi-a-GCST005413	19	32946043	0.019	70127	0.7942	Type 2 diabetes || id:ebi-a-GCST005413	Type 2 diabetes	Type 2 diabetes || ||	TRUE	igd	NA	NA	NA	NA	NA	NA	NA	6.80002e-10	0.00215663	462166	19	32946043	ukb-b-9405	Waist circumference || id:ukb-b-9405	TRUE	reported	igd	1	TRUE
179	rs3087523	A	G	A	G	0.016586	-0.0017	0.124704	0.1225	FALSE	FALSE	FALSE	ebi-a-GCST005413	2	105977776	0.0239	70127	0.9432	Type 2 diabetes || id:ebi-a-GCST005413	Type 2 diabetes	Type 2 diabetes || ||	TRUE	igd	NA	NA	NA	NA	NA	NA	NA	1e-09	0.00271786	462166	2	105977776	ukb-b-9405	Waist circumference || id:ukb-b-9405	TRUE	reported	igd	1	TRUE
180	rs308911	G	A	G	A	-0.0114749	-0.0305	0.714436	0.7194	FALSE	FALSE	FALSE	ebi-a-GCST005413	2	86855977	0.0175	70127	0.0802509	Type 2 diabetes || id:ebi-a-GCST005413	Type 2 diabetes	Type 2 diabetes || ||	TRUE	igd	NA	NA	NA	NA	NA	NA	NA	6.90001e-09	0.00198055	462166	2	86855977	ukb-b-9405	Waist circumference || id:ukb-b-9405	TRUE	reported	igd	1	TRUE
181	rs3113509	T	C	T	C	-0.0123292	-0.0522	0.731966	0.2588	FALSE	FALSE	FALSE	ebi-a-GCST005413	4	52932825	0.0179	70127	0.00356903	Type 2 diabetes || id:ebi-a-GCST005413	Type 2 diabetes	Type 2 diabetes || ||	TRUE	igd	NA	NA	NA	NA	NA	NA	NA	1e-09	0.00201975	462166	4	52932825	ukb-b-9405	Waist circumference || id:ukb-b-9405	TRUE	reported	igd	1	TRUE
182	rs319775	C	T	C	T	0.0101556	0.0033	0.608753	0.5988	FALSE	FALSE	FALSE	ebi-a-GCST005413	17	31495076	0.0161	70127	0.8362	Type 2 diabetes || id:ebi-a-GCST005413	Type 2 diabetes	Type 2 diabetes || ||	TRUE	igd	NA	NA	NA	NA	NA	NA	NA	2.99999e-08	0.0018335	462166	17	31495076	ukb-b-9405	Waist circumference || id:ukb-b-9405	TRUE	reported	igd	1	TRUE
183	rs3212038	G	A	G	A	0.0126546	-0.0093	0.328517	0.6731	FALSE	FALSE	FALSE	ebi-a-GCST005413	14	104178186	0.0169	70127	0.5817	Type 2 diabetes || id:ebi-a-GCST005413	Type 2 diabetes	Type 2 diabetes || ||	TRUE	igd	NA	NA	NA	NA	NA	NA	NA	3.50026e-11	0.00191072	462166	14	104178186	ukb-b-9405	Waist circumference || id:ukb-b-9405	TRUE	reported	igd	1	TRUE
184	rs34045288	T	C	T	C	0.0203746	0.0208	0.334413	0.3279	FALSE	FALSE	FALSE	ebi-a-GCST005413	6	40369081	0.0167	70127	0.2119	Type 2 diabetes || id:ebi-a-GCST005413	Type 2 diabetes	Type 2 diabetes || ||	TRUE	igd	NA	NA	NA	NA	NA	NA	NA	5.79963e-27	0.00189485	462166	6	40369081	ukb-b-9405	Waist circumference || id:ukb-b-9405	TRUE	reported	igd	1	TRUE
185	rs34140906	C	T	C	T	-0.0179391	-0.0598	0.17033	0.8315	FALSE	FALSE	FALSE	ebi-a-GCST005413	13	58480400	0.0211	70127	0.00460702	Type 2 diabetes || id:ebi-a-GCST005413	Type 2 diabetes	Type 2 diabetes || ||	TRUE	igd	NA	NA	NA	NA	NA	NA	NA	5.40008e-14	0.00238486	462166	13	58480400	ukb-b-9405	Waist circumference || id:ukb-b-9405	TRUE	reported	igd	1	TRUE
186	rs34234296	A	G	A	G	-0.0131214	-0.0388	0.392393	0.3802	FALSE	FALSE	FALSE	ebi-a-GCST005413	2	175166636	0.0167	70127	0.02031	Type 2 diabetes || id:ebi-a-GCST005413	Type 2 diabetes	Type 2 diabetes || ||	TRUE	igd	NA	NA	NA	NA	NA	NA	NA	1.29987e-12	0.00184833	462166	2	175166636	ukb-b-9405	Waist circumference || id:ukb-b-9405	TRUE	reported	igd	1	TRUE
187	rs34483452	A	C	A	C	0.0270483	-0.0033	0.136355	0.1444	FALSE	FALSE	FALSE	ebi-a-GCST005413	5	87986314	0.0224	70127	0.8843	Type 2 diabetes || id:ebi-a-GCST005413	Type 2 diabetes	Type 2 diabetes || ||	TRUE	igd	NA	NA	NA	NA	NA	NA	NA	7.29962e-25	0.0026269	462166	5	87986314	ukb-b-9405	Waist circumference || id:ukb-b-9405	TRUE	reported	igd	1	TRUE
188	rs34517439	A	C	A	C	0.0305491	-0.0688	0.121789	0.1093	FALSE	FALSE	FALSE	ebi-a-GCST005413	1	78450517	0.0261	70127	0.00842306	Type 2 diabetes || id:ebi-a-GCST005413	Type 2 diabetes	Type 2 diabetes || ||	TRUE	igd	NA	NA	NA	NA	NA	NA	NA	1.9002e-28	0.00276165	462166	1	78450517	ukb-b-9405	Waist circumference || id:ukb-b-9405	TRUE	reported	igd	1	TRUE
189	rs347551	G	C	G	C	0.0126307	0.0234	0.472292	0.5261	FALSE	TRUE	TRUE	ebi-a-GCST005413	5	119389031	0.0164	70127	0.1548	Type 2 diabetes || id:ebi-a-GCST005413	Type 2 diabetes	Type 2 diabetes || ||	TRUE	igd	NA	NA	NA	NA	NA	NA	NA	3.90032e-12	0.00181978	462166	5	119389031	ukb-b-9405	Waist circumference || id:ukb-b-9405	TRUE	reported	igd	1	TRUE
190	rs34882821	T	G	T	G	0.0106237	-0.0047	0.338577	0.3375	FALSE	FALSE	FALSE	ebi-a-GCST005413	9	14783314	0.0166	70127	0.779301	Type 2 diabetes || id:ebi-a-GCST005413	Type 2 diabetes	Type 2 diabetes || ||	TRUE	igd	NA	NA	NA	NA	NA	NA	NA	2.1e-08	0.00189644	462166	9	14783314	ukb-b-9405	Waist circumference || id:ukb-b-9405	TRUE	reported	igd	1	TRUE
191	rs34994596	C	T	C	T	-0.014559	0.0005	0.297289	0.7079	FALSE	FALSE	FALSE	ebi-a-GCST005413	15	80991447	0.0175	70127	0.979	Type 2 diabetes || id:ebi-a-GCST005413	Type 2 diabetes	Type 2 diabetes || ||	TRUE	igd	NA	NA	NA	NA	NA	NA	NA	1.10002e-13	0.00195866	462166	15	80991447	ukb-b-9405	Waist circumference || id:ukb-b-9405	TRUE	reported	igd	1	TRUE
192	rs35023999	C	A	C	A	-0.0113409	-0.0027	0.508297	0.508	FALSE	FALSE	FALSE	ebi-a-GCST005413	11	113266411	0.0156	70127	0.8647	Type 2 diabetes || id:ebi-a-GCST005413	Type 2 diabetes	Type 2 diabetes || ||	TRUE	igd	NA	NA	NA	NA	NA	NA	NA	2.39999e-10	0.00178977	462166	11	113266411	ukb-b-9405	Waist circumference || id:ukb-b-9405	TRUE	reported	igd	1	TRUE
193	rs35216639	A	C	A	C	0.0168196	0.0039	0.110699	0.1167	FALSE	FALSE	FALSE	ebi-a-GCST005413	1	174572982	0.0243	70127	0.8727	Type 2 diabetes || id:ebi-a-GCST005413	Type 2 diabetes	Type 2 diabetes || ||	TRUE	igd	NA	NA	NA	NA	NA	NA	NA	3.29997e-09	0.00284261	462166	1	174572982	ukb-b-9405	Waist circumference || id:ukb-b-9405	TRUE	reported	igd	1	TRUE
194	rs35243581	T	C	T	C	0.0173643	0.012	0.317318	0.3143	FALSE	FALSE	FALSE	ebi-a-GCST005413	11	43707364	0.0169	70127	0.477	Type 2 diabetes || id:ebi-a-GCST005413	Type 2 diabetes	Type 2 diabetes || ||	TRUE	igd	NA	NA	NA	NA	NA	NA	NA	1.69981e-19	0.00192251	462166	11	43707364	ukb-b-9405	Waist circumference || id:ukb-b-9405	TRUE	reported	igd	1	TRUE
195	rs35681682	C	T	C	T	-0.0101534	-0.0149	0.407729	0.557	FALSE	FALSE	FALSE	ebi-a-GCST005413	2	69678079	0.0158	70127	0.3453	Type 2 diabetes || id:ebi-a-GCST005413	Type 2 diabetes	Type 2 diabetes || ||	TRUE	igd	NA	NA	NA	NA	NA	NA	NA	1e-08	0.00177268	462166	2	69678079	ukb-b-9405	Waist circumference || id:ukb-b-9405	TRUE	reported	igd	1	TRUE
196	rs35882248	T	C	T	C	0.0157088	0.0257	0.317213	0.3298	FALSE	FALSE	FALSE	ebi-a-GCST005413	2	230627955	0.0167	70127	0.1238	Type 2 diabetes || id:ebi-a-GCST005413	Type 2 diabetes	Type 2 diabetes || ||	TRUE	igd	NA	NA	NA	NA	NA	NA	NA	2.80027e-16	0.00191956	462166	2	230627955	ukb-b-9405	Waist circumference || id:ukb-b-9405	TRUE	reported	igd	1	TRUE
197	rs36007635	A	G	A	G	-0.0165685	0.0221	0.137694	0.1347	FALSE	FALSE	FALSE	ebi-a-GCST005413	6	163009335	0.0229	70127	0.3339	Type 2 diabetes || id:ebi-a-GCST005413	Type 2 diabetes	Type 2 diabetes || ||	TRUE	igd	NA	NA	NA	NA	NA	NA	NA	1.7e-10	0.00259543	462166	6	163009335	ukb-b-9405	Waist circumference || id:ukb-b-9405	TRUE	reported	igd	1	TRUE
198	rs36061954	T	C	T	C	0.0114574	0.0053	0.39881	0.3991	FALSE	FALSE	FALSE	ebi-a-GCST005413	8	38329650	0.0165	70127	0.748001	Type 2 diabetes || id:ebi-a-GCST005413	Type 2 diabetes	Type 2 diabetes || ||	TRUE	igd	NA	NA	NA	NA	NA	NA	NA	3.59998e-10	0.00182669	462166	8	38329650	ukb-b-9405	Waist circumference || id:ukb-b-9405	TRUE	reported	igd	1	TRUE
199	rs36140	C	A	C	A	0.0111762	-0.0089	0.635311	0.6397	FALSE	FALSE	FALSE	ebi-a-GCST005413	5	66164160	0.0163	70127	0.5829	Type 2 diabetes || id:ebi-a-GCST005413	Type 2 diabetes	Type 2 diabetes || ||	TRUE	igd	NA	NA	NA	NA	NA	NA	NA	2.1e-09	0.001867	462166	5	66164160	ukb-b-9405	Waist circumference || id:ukb-b-9405	TRUE	reported	igd	1	TRUE
200	rs36165342	C	T	C	T	0.0107118	-0.0157	0.478618	0.5203	FALSE	FALSE	FALSE	ebi-a-GCST005413	12	122530256	0.0157	70127	0.3174	Type 2 diabetes || id:ebi-a-GCST005413	Type 2 diabetes	Type 2 diabetes || ||	TRUE	igd	NA	NA	NA	NA	NA	NA	NA	2.1e-09	0.00178943	462166	12	122530256	ukb-b-9405	Waist circumference || id:ukb-b-9405	TRUE	reported	igd	1	TRUE
201	rs3764002	T	C	T	C	-0.0160772	-0.0441	0.261552	0.2649	FALSE	FALSE	FALSE	ebi-a-GCST005413	12	108618630	0.0182	70127	0.0154899	Type 2 diabetes || id:ebi-a-GCST005413	Type 2 diabetes	Type 2 diabetes || ||	TRUE	igd	NA	NA	NA	NA	NA	NA	NA	2.80027e-15	0.00203505	462166	12	108618630	ukb-b-9405	Waist circumference || id:ukb-b-9405	TRUE	reported	igd	1	TRUE
202	rs3768321	T	G	T	G	0.0176726	0.1121	0.196525	0.1965	FALSE	FALSE	FALSE	ebi-a-GCST005413	1	40035928	0.0195	70127	9.018e-09	Type 2 diabetes || id:ebi-a-GCST005413	Type 2 diabetes	Type 2 diabetes || ||	TRUE	igd	NA	NA	NA	NA	NA	NA	NA	3.80014e-15	0.00224849	462166	1	40035928	ukb-b-9405	Waist circumference || id:ukb-b-9405	TRUE	reported	igd	1	TRUE
203	rs3784692	T	C	T	C	0.0185824	0.0086	0.601752	0.4095	FALSE	FALSE	FALSE	ebi-a-GCST005413	15	67988133	0.016	70127	0.5914	Type 2 diabetes || id:ebi-a-GCST005413	Type 2 diabetes	Type 2 diabetes || ||	TRUE	igd	NA	NA	NA	NA	NA	NA	NA	2.60016e-24	0.00182662	462166	15	67988133	ukb-b-9405	Waist circumference || id:ukb-b-9405	TRUE	reported	igd	1	TRUE
204	rs3806114	A	G	A	G	-0.0108144	0.0196	0.668366	0.3145	FALSE	FALSE	FALSE	ebi-a-GCST005413	6	20482335	0.0173	70127	0.2556	Type 2 diabetes || id:ebi-a-GCST005413	Type 2 diabetes	Type 2 diabetes || ||	TRUE	igd	NA	NA	NA	NA	NA	NA	NA	1.79999e-08	0.00192005	462166	6	20482335	ukb-b-9405	Waist circumference || id:ukb-b-9405	TRUE	reported	igd	1	TRUE
205	rs3807566	T	G	T	G	-0.012149	-0.026	0.438304	0.4447	FALSE	FALSE	FALSE	ebi-a-GCST005413	7	50564204	0.0158	70127	0.09963	Type 2 diabetes || id:ebi-a-GCST005413	Type 2 diabetes	Type 2 diabetes || ||	TRUE	igd	NA	NA	NA	NA	NA	NA	NA	1.69981e-11	0.00180583	462166	7	50564204	ukb-b-9405	Waist circumference || id:ukb-b-9405	TRUE	reported	igd	1	TRUE
206	rs3814883	T	C	T	C	0.0239816	0.0361	0.482382	0.4809	FALSE	FALSE	FALSE	ebi-a-GCST005413	16	29994922	0.0162	70127	0.0260399	Type 2 diabetes || id:ebi-a-GCST005413	Type 2 diabetes	Type 2 diabetes || ||	TRUE	igd	NA	NA	NA	NA	NA	NA	NA	1.10002e-40	0.00179535	462166	16	29994922	ukb-b-9405	Waist circumference || id:ukb-b-9405	TRUE	reported	igd	1	TRUE
207	rs3816760	A	G	A	G	0.0133538	0.0294	0.307437	0.3023	FALSE	FALSE	FALSE	ebi-a-GCST005413	12	133405069	0.017	70127	0.0840601	Type 2 diabetes || id:ebi-a-GCST005413	Type 2 diabetes	Type 2 diabetes || ||	TRUE	igd	NA	NA	NA	NA	NA	NA	NA	5.70033e-12	0.00193927	462166	12	133405069	ukb-b-9405	Waist circumference || id:ukb-b-9405	TRUE	reported	igd	1	TRUE
208	rs3826408	T	C	T	C	0.0112249	0.0243	0.456788	0.4625	FALSE	FALSE	FALSE	ebi-a-GCST005413	17	7101292	0.0172	70127	0.1573	Type 2 diabetes || id:ebi-a-GCST005413	Type 2 diabetes	Type 2 diabetes || ||	TRUE	igd	NA	NA	NA	NA	NA	NA	NA	4.09996e-10	0.00179579	462166	17	7101292	ukb-b-9405	Waist circumference || id:ukb-b-9405	TRUE	reported	igd	1	TRUE
209	rs3845344	T	C	T	C	0.0107371	-0.016	0.391147	0.3904	FALSE	FALSE	FALSE	ebi-a-GCST005413	1	75001480	0.0161	70127	0.3228	Type 2 diabetes || id:ebi-a-GCST005413	Type 2 diabetes	Type 2 diabetes || ||	TRUE	igd	NA	NA	NA	NA	NA	NA	NA	4.30002e-09	0.00182845	462166	1	75001480	ukb-b-9405	Waist circumference || id:ukb-b-9405	TRUE	reported	igd	1	TRUE
210	rs3866805	A	C	A	C	0.010421	0.0375	0.355681	0.3612	FALSE	FALSE	FALSE	ebi-a-GCST005413	1	6657424	0.0164	70127	0.0225201	Type 2 diabetes || id:ebi-a-GCST005413	Type 2 diabetes	Type 2 diabetes || ||	TRUE	igd	NA	NA	NA	NA	NA	NA	NA	2.5e-08	0.00187021	462166	1	6657424	ukb-b-9405	Waist circumference || id:ukb-b-9405	TRUE	reported	igd	1	TRUE
211	rs3935190	A	G	A	G	-0.0126195	-0.0253	0.536793	0.4681	FALSE	FALSE	FALSE	ebi-a-GCST005413	17	79084367	0.0283	70127	0.3712	Type 2 diabetes || id:ebi-a-GCST005413	Type 2 diabetes	Type 2 diabetes || ||	TRUE	igd	NA	NA	NA	NA	NA	NA	NA	2.80027e-12	0.00180625	462166	17	79084367	ukb-b-9405	Waist circumference || id:ukb-b-9405	TRUE	reported	igd	1	TRUE
212	rs3936510	T	G	T	G	0.0137147	0.1231	0.201255	0.2002	FALSE	FALSE	FALSE	ebi-a-GCST005413	5	55860866	0.0194	70127	2.016e-10	Type 2 diabetes || id:ebi-a-GCST005413	Type 2 diabetes	Type 2 diabetes || ||	TRUE	igd	NA	NA	NA	NA	NA	NA	NA	7.29995e-10	0.0022268	462166	5	55860866	ukb-b-9405	Waist circumference || id:ukb-b-9405	TRUE	reported	igd	1	TRUE
213	rs3949781	A	T	A	T	0.0115117	0.0105	0.538137	0.4642	FALSE	TRUE	TRUE	ebi-a-GCST005413	9	92178472	0.0159	70127	0.5076	Type 2 diabetes || id:ebi-a-GCST005413	Type 2 diabetes	Type 2 diabetes || ||	TRUE	igd	NA	NA	NA	NA	NA	NA	NA	1.79999e-10	0.00180564	462166	9	92178472	ukb-b-9405	Waist circumference || id:ukb-b-9405	TRUE	reported	igd	1	TRUE
214	rs400031	G	A	G	A	0.012086	0.0128	0.756094	0.7482	FALSE	FALSE	FALSE	ebi-a-GCST005413	5	741999	0.0252	70127	0.611	Type 2 diabetes || id:ebi-a-GCST005413	Type 2 diabetes	Type 2 diabetes || ||	TRUE	igd	NA	NA	NA	NA	NA	NA	NA	2.1e-08	0.00215599	462166	5	741999	ukb-b-9405	Waist circumference || id:ukb-b-9405	TRUE	reported	igd	1	TRUE
215	rs40067	A	G	A	G	-0.0156125	0.0106	0.170153	0.1711	FALSE	FALSE	FALSE	ebi-a-GCST005413	5	107439012	0.0208	70127	0.6109	Type 2 diabetes || id:ebi-a-GCST005413	Type 2 diabetes	Type 2 diabetes || ||	TRUE	igd	NA	NA	NA	NA	NA	NA	NA	6.09958e-11	0.00238663	462166	5	107439012	ukb-b-9405	Waist circumference || id:ukb-b-9405	TRUE	reported	igd	1	TRUE
216	rs4017425	T	C	T	C	-0.0101269	-0.0072	0.47017	0.4714	FALSE	FALSE	FALSE	ebi-a-GCST005413	3	44028764	0.0157	70127	0.6475	Type 2 diabetes || id:ebi-a-GCST005413	Type 2 diabetes	Type 2 diabetes || ||	TRUE	igd	NA	NA	NA	NA	NA	NA	NA	1.6e-08	0.00179274	462166	3	44028764	ukb-b-9405	Waist circumference || id:ukb-b-9405	TRUE	reported	igd	1	TRUE
217	rs4072917	A	G	A	G	0.0117189	0.0268	0.474253	0.4603	FALSE	FALSE	FALSE	ebi-a-GCST005413	8	143300279	0.0281	70127	0.3401	Type 2 diabetes || id:ebi-a-GCST005413	Type 2 diabetes	Type 2 diabetes || ||	TRUE	igd	NA	NA	NA	NA	NA	NA	NA	7.39946e-11	0.0017994	462166	8	143300279	ukb-b-9405	Waist circumference || id:ukb-b-9405	TRUE	reported	igd	1	TRUE
218	rs4075353	A	G	A	G	-0.0105885	-0.025	0.344101	0.3451	FALSE	FALSE	FALSE	ebi-a-GCST005413	10	102415609	0.0171	70127	0.1441	Type 2 diabetes || id:ebi-a-GCST005413	Type 2 diabetes	Type 2 diabetes || ||	TRUE	igd	NA	NA	NA	NA	NA	NA	NA	2.19999e-08	0.00189213	462166	10	102415609	ukb-b-9405	Waist circumference || id:ukb-b-9405	TRUE	reported	igd	1	TRUE
219	rs41279738	G	T	G	T	0.0522591	0.0736	0.025998	0.9697	FALSE	FALSE	FALSE	ebi-a-GCST005413	1	110082551	0.0465	70127	0.1137	Type 2 diabetes || id:ebi-a-GCST005413	Type 2 diabetes	Type 2 diabetes || ||	TRUE	igd	NA	NA	NA	NA	NA	NA	NA	1.69981e-20	0.00563338	462166	1	110082551	ukb-b-9405	Waist circumference || id:ukb-b-9405	TRUE	reported	igd	1	TRUE
220	rs4148155	G	A	G	A	-0.0189755	0.0543	0.113256	0.8936	FALSE	FALSE	FALSE	ebi-a-GCST005413	4	89054667	0.0254	70127	0.0324399	Type 2 diabetes || id:ebi-a-GCST005413	Type 2 diabetes	Type 2 diabetes || ||	TRUE	igd	NA	NA	NA	NA	NA	NA	NA	1.50003e-11	0.00281242	462166	4	89054667	ukb-b-9405	Waist circumference || id:ukb-b-9405	TRUE	reported	igd	1	TRUE
221	rs4290163	T	G	T	G	0.0113777	-0.043	0.392697	0.4055	FALSE	FALSE	FALSE	ebi-a-GCST005413	10	104610926	0.0159	70127	0.00696001	Type 2 diabetes || id:ebi-a-GCST005413	Type 2 diabetes	Type 2 diabetes || ||	TRUE	igd	NA	NA	NA	NA	NA	NA	NA	5.39995e-10	0.00183305	462166	10	104610926	ukb-b-9405	Waist circumference || id:ukb-b-9405	TRUE	reported	igd	1	TRUE
222	rs429343	G	A	G	A	-0.0124509	-0.0173	0.576576	0.5797	FALSE	FALSE	FALSE	ebi-a-GCST005413	2	147903382	0.0159	70127	0.2769	Type 2 diabetes || id:ebi-a-GCST005413	Type 2 diabetes	Type 2 diabetes || ||	TRUE	igd	NA	NA	NA	NA	NA	NA	NA	5.90065e-12	0.00180931	462166	2	147903382	ukb-b-9405	Waist circumference || id:ukb-b-9405	TRUE	reported	igd	1	TRUE
223	rs429358	C	T	C	T	-0.0271422	-0.071	0.154146	0.846	FALSE	FALSE	FALSE	ebi-a-GCST005413	19	45411941	0.0266	70127	0.00756101	Type 2 diabetes || id:ebi-a-GCST005413	Type 2 diabetes	Type 2 diabetes || ||	TRUE	igd	NA	NA	NA	NA	NA	NA	NA	7.50067e-28	0.00248126	462166	19	45411941	ukb-b-9405	Waist circumference || id:ukb-b-9405	TRUE	reported	igd	1	TRUE
224	rs4344019	G	A	G	A	0.0200862	0.0093	0.91694	0.9147	FALSE	FALSE	FALSE	ebi-a-GCST005413	7	114588540	0.0283	70127	0.7418	Type 2 diabetes || id:ebi-a-GCST005413	Type 2 diabetes	Type 2 diabetes || ||	TRUE	igd	NA	NA	NA	NA	NA	NA	NA	5.69994e-10	0.00324046	462166	7	114588540	ukb-b-9405	Waist circumference || id:ukb-b-9405	TRUE	reported	igd	1	TRUE
225	rs4419475	T	A	T	A	0.0112635	0.0005	0.407376	0.5973	FALSE	TRUE	FALSE	ebi-a-GCST005413	4	96150044	0.016	70127	0.9762	Type 2 diabetes || id:ebi-a-GCST005413	Type 2 diabetes	Type 2 diabetes || ||	TRUE	igd	NA	NA	NA	NA	NA	NA	NA	5.99998e-10	0.00181962	462166	4	96150044	ukb-b-9405	Waist circumference || id:ukb-b-9405	TRUE	reported	igd	1	TRUE
226	rs4456769	T	C	T	C	0.0134001	-0.0072	0.333423	0.3256	FALSE	FALSE	FALSE	ebi-a-GCST005413	20	25190777	0.0167	70127	0.6652	Type 2 diabetes || id:ebi-a-GCST005413	Type 2 diabetes	Type 2 diabetes || ||	TRUE	igd	NA	NA	NA	NA	NA	NA	NA	1.80011e-12	0.0019003	462166	20	25190777	ukb-b-9405	Waist circumference || id:ukb-b-9405	TRUE	reported	igd	1	TRUE
227	rs4469245	T	A	T	A	-0.0115211	-0.001	0.662728	0.6629	FALSE	TRUE	FALSE	ebi-a-GCST005413	5	153210953	0.0165	70127	0.9513	Type 2 diabetes || id:ebi-a-GCST005413	Type 2 diabetes	Type 2 diabetes || ||	TRUE	igd	NA	NA	NA	NA	NA	NA	NA	1.09999e-09	0.00189126	462166	5	153210953	ukb-b-9405	Waist circumference || id:ukb-b-9405	TRUE	reported	igd	1	TRUE
228	rs4482463	A	C	A	C	-0.0258908	-0.0475	0.923005	0.0811	FALSE	FALSE	FALSE	ebi-a-GCST005413	2	205375909	0.0286	70127	0.0962698	Type 2 diabetes || id:ebi-a-GCST005413	Type 2 diabetes	Type 2 diabetes || ||	TRUE	igd	NA	NA	NA	NA	NA	NA	NA	1.29987e-14	0.00335821	462166	2	205375909	ukb-b-9405	Waist circumference || id:ukb-b-9405	TRUE	reported	igd	1	TRUE
229	rs4525978	T	C	T	C	-0.0113759	-0.0246	0.734555	0.2654	FALSE	FALSE	FALSE	ebi-a-GCST005413	4	102133144	0.0178	70127	0.1655	Type 2 diabetes || id:ebi-a-GCST005413	Type 2 diabetes	Type 2 diabetes || ||	TRUE	igd	NA	NA	NA	NA	NA	NA	NA	2.1e-08	0.00203018	462166	4	102133144	ukb-b-9405	Waist circumference || id:ukb-b-9405	TRUE	reported	igd	1	TRUE
230	rs4527444	G	A	G	A	0.0105243	0.0048	0.541317	0.5397	FALSE	FALSE	FALSE	ebi-a-GCST005413	4	30842780	0.0157	70127	0.7592	Type 2 diabetes || id:ebi-a-GCST005413	Type 2 diabetes	Type 2 diabetes || ||	TRUE	igd	NA	NA	NA	NA	NA	NA	NA	4.49997e-09	0.00179433	462166	4	30842780	ukb-b-9405	Waist circumference || id:ukb-b-9405	TRUE	reported	igd	1	TRUE
231	rs4552632	A	G	A	G	-0.0101695	0.0268	0.616568	0.3904	FALSE	FALSE	FALSE	ebi-a-GCST005413	5	164574688	0.0161	70127	0.0962809	Type 2 diabetes || id:ebi-a-GCST005413	Type 2 diabetes	Type 2 diabetes || ||	TRUE	igd	NA	NA	NA	NA	NA	NA	NA	3.29997e-08	0.00184128	462166	5	164574688	ukb-b-9405	Waist circumference || id:ukb-b-9405	TRUE	reported	igd	1	TRUE
232	rs4689465	C	T	C	T	-0.0108689	-0.0109	0.525445	0.517	FALSE	FALSE	FALSE	ebi-a-GCST005413	4	6490789	0.0157	70127	0.4871	Type 2 diabetes || id:ebi-a-GCST005413	Type 2 diabetes	Type 2 diabetes || ||	TRUE	igd	NA	NA	NA	NA	NA	NA	NA	1.29999e-09	0.00178976	462166	4	6490789	ukb-b-9405	Waist circumference || id:ukb-b-9405	TRUE	reported	igd	1	TRUE
233	rs4706004	G	A	G	A	-0.0134593	-0.0012	0.217047	0.7786	FALSE	FALSE	FALSE	ebi-a-GCST005413	5	130391918	0.019	70127	0.9487	Type 2 diabetes || id:ebi-a-GCST005413	Type 2 diabetes	Type 2 diabetes || ||	TRUE	igd	NA	NA	NA	NA	NA	NA	NA	5.39995e-10	0.00216831	462166	5	130391918	ukb-b-9405	Waist circumference || id:ukb-b-9405	TRUE	reported	igd	1	TRUE
234	rs4718964	T	G	T	G	0.0122483	0.002	0.413175	0.4133	FALSE	FALSE	FALSE	ebi-a-GCST005413	7	70038969	0.016	70127	0.9002	Type 2 diabetes || id:ebi-a-GCST005413	Type 2 diabetes	Type 2 diabetes || ||	TRUE	igd	NA	NA	NA	NA	NA	NA	NA	1.80011e-11	0.00182202	462166	7	70038969	ukb-b-9405	Waist circumference || id:ukb-b-9405	TRUE	reported	igd	1	TRUE
235	rs4722398	T	C	T	C	0.0168104	0.0183	0.136117	0.135	FALSE	FALSE	FALSE	ebi-a-GCST005413	7	3125220	0.0232	70127	0.43	Type 2 diabetes || id:ebi-a-GCST005413	Type 2 diabetes	Type 2 diabetes || ||	TRUE	igd	NA	NA	NA	NA	NA	NA	NA	1e-10	0.00260196	462166	7	3125220	ukb-b-9405	Waist circumference || id:ukb-b-9405	TRUE	reported	igd	1	TRUE
236	rs4742782	G	C	G	C	0.0124912	0.0257	0.315942	0.6631	FALSE	TRUE	FALSE	ebi-a-GCST005413	9	103089143	0.0166	70127	0.1211	Type 2 diabetes || id:ebi-a-GCST005413	Type 2 diabetes	Type 2 diabetes || ||	TRUE	igd	NA	NA	NA	NA	NA	NA	NA	8.00018e-11	0.00192172	462166	9	103089143	ukb-b-9405	Waist circumference || id:ukb-b-9405	TRUE	reported	igd	1	TRUE
237	rs4790841	T	C	T	C	-0.0212551	-0.0318	0.154472	0.1612	FALSE	FALSE	FALSE	ebi-a-GCST005413	17	1835482	0.0239	70127	0.1839	Type 2 diabetes || id:ebi-a-GCST005413	Type 2 diabetes	Type 2 diabetes || ||	TRUE	igd	NA	NA	NA	NA	NA	NA	NA	1.29987e-17	0.0024876	462166	17	1835482	ukb-b-9405	Waist circumference || id:ukb-b-9405	TRUE	reported	igd	1	TRUE
238	rs484455	A	G	A	G	-0.0115336	-0.0297	0.481363	0.4957	FALSE	FALSE	FALSE	ebi-a-GCST005413	13	109835686	0.0157	70127	0.0581099	Type 2 diabetes || id:ebi-a-GCST005413	Type 2 diabetes	Type 2 diabetes || ||	TRUE	igd	NA	NA	NA	NA	NA	NA	NA	1.40001e-10	0.00179638	462166	13	109835686	ukb-b-9405	Waist circumference || id:ukb-b-9405	TRUE	reported	igd	1	TRUE
239	rs4844809	C	G	C	G	0.0158367	0.0417	0.131994	0.1341	FALSE	TRUE	FALSE	ebi-a-GCST005413	1	209519772	0.023	70127	0.0697204	Type 2 diabetes || id:ebi-a-GCST005413	Type 2 diabetes	Type 2 diabetes || ||	TRUE	igd	NA	NA	NA	NA	NA	NA	NA	1.89998e-09	0.00263686	462166	1	209519772	ukb-b-9405	Waist circumference || id:ukb-b-9405	TRUE	reported	igd	1	TRUE
240	rs4851283	G	C	G	C	-0.0173961	0.0062	0.684805	0.6836	FALSE	TRUE	FALSE	ebi-a-GCST005413	2	100894802	0.017	70127	0.7168	Type 2 diabetes || id:ebi-a-GCST005413	Type 2 diabetes	Type 2 diabetes || ||	TRUE	igd	NA	NA	NA	NA	NA	NA	NA	2.49977e-19	0.00193525	462166	2	100894802	ukb-b-9405	Waist circumference || id:ukb-b-9405	TRUE	reported	igd	1	TRUE
241	rs4856720	C	G	C	G	0.0114342	0.012	0.53938	0.4992	FALSE	TRUE	TRUE	ebi-a-GCST005413	3	161447373	0.0163	70127	0.462701	Type 2 diabetes || id:ebi-a-GCST005413	Type 2 diabetes	Type 2 diabetes || ||	TRUE	igd	NA	NA	NA	NA	NA	NA	NA	1.79999e-10	0.0017918	462166	3	161447373	ukb-b-9405	Waist circumference || id:ukb-b-9405	TRUE	reported	igd	1	TRUE
242	rs4876611	G	A	G	A	0.0150085	-0.0052	0.720239	0.7299	FALSE	FALSE	FALSE	ebi-a-GCST005413	8	116671848	0.0177	70127	0.7685	Type 2 diabetes || id:ebi-a-GCST005413	Type 2 diabetes	Type 2 diabetes || ||	TRUE	igd	NA	NA	NA	NA	NA	NA	NA	5.30029e-14	0.0019947	462166	8	116671848	ukb-b-9405	Waist circumference || id:ukb-b-9405	TRUE	reported	igd	1	TRUE
243	rs4900715	A	G	A	G	-0.0114279	0.0239	0.507101	0.4987	FALSE	FALSE	FALSE	ebi-a-GCST005413	14	47306418	0.0157	70127	0.1279	Type 2 diabetes || id:ebi-a-GCST005413	Type 2 diabetes	Type 2 diabetes || ||	TRUE	igd	NA	NA	NA	NA	NA	NA	NA	1.89998e-10	0.00179331	462166	14	47306418	ukb-b-9405	Waist circumference || id:ukb-b-9405	TRUE	reported	igd	1	TRUE
244	rs4908672	T	C	T	C	0.0113966	-0.007	0.393063	0.3939	FALSE	FALSE	FALSE	ebi-a-GCST005413	1	7725414	0.0173	70127	0.6851	Type 2 diabetes || id:ebi-a-GCST005413	Type 2 diabetes	Type 2 diabetes || ||	TRUE	igd	NA	NA	NA	NA	NA	NA	NA	4.70002e-10	0.00183009	462166	1	7725414	ukb-b-9405	Waist circumference || id:ukb-b-9405	TRUE	reported	igd	1	TRUE
245	rs520478	T	G	T	G	-0.0125051	0.0135	0.701359	0.3049	FALSE	FALSE	FALSE	ebi-a-GCST005413	6	124897878	0.0173	70127	0.4356	Type 2 diabetes || id:ebi-a-GCST005413	Type 2 diabetes	Type 2 diabetes || ||	TRUE	igd	NA	NA	NA	NA	NA	NA	NA	2.30001e-10	0.00197262	462166	6	124897878	ukb-b-9405	Waist circumference || id:ukb-b-9405	TRUE	reported	igd	1	TRUE
246	rs539515	C	A	C	A	0.0378223	0.0058	0.204929	0.8089	FALSE	FALSE	FALSE	ebi-a-GCST005413	1	177889025	0.0199	70127	0.7703	Type 2 diabetes || id:ebi-a-GCST005413	Type 2 diabetes	Type 2 diabetes || ||	TRUE	igd	NA	NA	NA	NA	NA	NA	NA	1.50003e-65	0.00221181	462166	1	177889025	ukb-b-9405	Waist circumference || id:ukb-b-9405	TRUE	reported	igd	1	TRUE
247	rs55726687	A	G	A	G	0.0199369	-0.0071	0.209735	0.2047	FALSE	FALSE	FALSE	ebi-a-GCST005413	12	991306	0.0195	70127	0.715201	Type 2 diabetes || id:ebi-a-GCST005413	Type 2 diabetes	Type 2 diabetes || ||	TRUE	igd	NA	NA	NA	NA	NA	NA	NA	1.10002e-19	0.00219529	462166	12	991306	ukb-b-9405	Waist circumference || id:ukb-b-9405	TRUE	reported	igd	1	TRUE
248	rs55794894	A	G	A	G	-0.014525	-0.0116	0.135429	0.1326	FALSE	FALSE	FALSE	ebi-a-GCST005413	7	133516821	0.0231	70127	0.616	Type 2 diabetes || id:ebi-a-GCST005413	Type 2 diabetes	Type 2 diabetes || ||	TRUE	igd	NA	NA	NA	NA	NA	NA	NA	2.80001e-08	0.00261481	462166	7	133516821	ukb-b-9405	Waist circumference || id:ukb-b-9405	TRUE	reported	igd	1	TRUE
249	rs557951	G	T	G	T	0.0120789	0.0058	0.312953	0.6827	FALSE	FALSE	FALSE	ebi-a-GCST005413	3	62713263	0.0168	70127	0.728299	Type 2 diabetes || id:ebi-a-GCST005413	Type 2 diabetes	Type 2 diabetes || ||	TRUE	igd	NA	NA	NA	NA	NA	NA	NA	4e-10	0.00193163	462166	3	62713263	ukb-b-9405	Waist circumference || id:ukb-b-9405	TRUE	reported	igd	1	TRUE
250	rs559231	T	G	T	G	0.0107518	0.018	0.393054	0.3963	FALSE	FALSE	FALSE	ebi-a-GCST005413	18	39644247	0.016	70127	0.2608	Type 2 diabetes || id:ebi-a-GCST005413	Type 2 diabetes	Type 2 diabetes || ||	TRUE	igd	NA	NA	NA	NA	NA	NA	NA	5.19996e-09	0.00184107	462166	18	39644247	ukb-b-9405	Waist circumference || id:ukb-b-9405	TRUE	reported	igd	1	TRUE
251	rs56094641	G	A	G	A	0.057552	0.0436	0.404591	0.57	FALSE	FALSE	FALSE	ebi-a-GCST005413	16	53818167	0.0158	70127	0.00579095	Type 2 diabetes || id:ebi-a-GCST005413	Type 2 diabetes	Type 2 diabetes || ||	TRUE	igd	TRUE	rs56094641	rs9933509	G	A	C	T	1e-200	0.00182234	462166	16	53806453	ukb-b-9405	Waist circumference || id:ukb-b-9405	TRUE	reported	igd	1	TRUE
252	rs56803094	G	A	G	A	-0.0127745	-0.0324	0.226708	0.7748	FALSE	FALSE	FALSE	ebi-a-GCST005413	15	99222509	0.0189	70127	0.0862502	Type 2 diabetes || id:ebi-a-GCST005413	Type 2 diabetes	Type 2 diabetes || ||	TRUE	igd	NA	NA	NA	NA	NA	NA	NA	2.59998e-09	0.00214599	462166	15	99222509	ukb-b-9405	Waist circumference || id:ukb-b-9405	TRUE	reported	igd	1	TRUE
253	rs57636386	C	T	C	T	-0.0309067	-0.0009	0.083822	0.9146	FALSE	FALSE	FALSE	ebi-a-GCST005413	18	58048295	0.0283	70127	0.9752	Type 2 diabetes || id:ebi-a-GCST005413	Type 2 diabetes	Type 2 diabetes || ||	TRUE	igd	NA	NA	NA	NA	NA	NA	NA	1.50003e-21	0.00324088	462166	18	58048295	ukb-b-9405	Waist circumference || id:ukb-b-9405	TRUE	reported	igd	1	TRUE
254	rs587271	T	C	T	C	0.0118054	0.0065	0.686869	0.3212	FALSE	FALSE	FALSE	ebi-a-GCST005413	1	54743111	0.0183	70127	0.7213	Type 2 diabetes || id:ebi-a-GCST005413	Type 2 diabetes	Type 2 diabetes || ||	TRUE	igd	NA	NA	NA	NA	NA	NA	NA	4.09996e-09	0.0020079	462166	1	54743111	ukb-b-9405	Waist circumference || id:ukb-b-9405	TRUE	reported	igd	1	TRUE
255	rs58862095	T	C	T	C	-0.0165812	0.018	0.419271	0.4189	FALSE	FALSE	FALSE	ebi-a-GCST005413	7	75081418	0.0171	70127	0.2941	Type 2 diabetes || id:ebi-a-GCST005413	Type 2 diabetes	Type 2 diabetes || ||	TRUE	igd	NA	NA	NA	NA	NA	NA	NA	7.10068e-20	0.00181678	462166	7	75081418	ukb-b-9405	Waist circumference || id:ukb-b-9405	TRUE	reported	igd	1	TRUE
256	rs588660	A	G	A	G	0.0155276	0.0107	0.584119	0.4338	FALSE	FALSE	FALSE	ebi-a-GCST005413	1	96886604	0.016	70127	0.5012	Type 2 diabetes || id:ebi-a-GCST005413	Type 2 diabetes	Type 2 diabetes || ||	TRUE	igd	NA	NA	NA	NA	NA	NA	NA	1e-17	0.00181174	462166	1	96886604	ukb-b-9405	Waist circumference || id:ukb-b-9405	TRUE	reported	igd	1	TRUE
257	rs59068084	T	G	T	G	0.0101403	0.0047	0.410212	0.4055	FALSE	FALSE	FALSE	ebi-a-GCST005413	4	113256737	0.016	70127	0.768	Type 2 diabetes || id:ebi-a-GCST005413	Type 2 diabetes	Type 2 diabetes || ||	TRUE	igd	NA	NA	NA	NA	NA	NA	NA	2.5e-08	0.00181938	462166	4	113256737	ukb-b-9405	Waist circumference || id:ukb-b-9405	TRUE	reported	igd	1	TRUE
258	rs59104534	T	C	T	C	0.0107189	0.0053	0.298501	0.2901	FALSE	FALSE	FALSE	ebi-a-GCST005413	8	25666169	0.0173	70127	0.7603	Type 2 diabetes || id:ebi-a-GCST005413	Type 2 diabetes	Type 2 diabetes || ||	TRUE	igd	NA	NA	NA	NA	NA	NA	NA	4.70002e-08	0.00196197	462166	8	25666169	ukb-b-9405	Waist circumference || id:ukb-b-9405	TRUE	reported	igd	1	TRUE
259	rs6001877	A	G	A	G	-0.010579	0.0322	0.339906	0.3324	FALSE	FALSE	FALSE	ebi-a-GCST005413	22	40712637	0.0166	70127	0.0525194	Type 2 diabetes || id:ebi-a-GCST005413	Type 2 diabetes	Type 2 diabetes || ||	TRUE	igd	NA	NA	NA	NA	NA	NA	NA	2.39999e-08	0.00189657	462166	22	40712637	ukb-b-9405	Waist circumference || id:ukb-b-9405	TRUE	reported	igd	1	TRUE
260	rs6030803	C	T	C	T	-0.0176808	-0.0224	0.126588	0.87	FALSE	FALSE	FALSE	ebi-a-GCST005413	20	41986507	0.0235	70127	0.3387	Type 2 diabetes || id:ebi-a-GCST005413	Type 2 diabetes	Type 2 diabetes || ||	TRUE	igd	NA	NA	NA	NA	NA	NA	NA	6.09958e-11	0.00270327	462166	20	41986507	ukb-b-9405	Waist circumference || id:ukb-b-9405	TRUE	reported	igd	1	TRUE
261	rs6069037	A	C	A	C	-0.011125	0.0187	0.731389	0.2638	FALSE	FALSE	FALSE	ebi-a-GCST005413	20	53503198	0.0178	70127	0.2927	Type 2 diabetes || id:ebi-a-GCST005413	Type 2 diabetes	Type 2 diabetes || ||	TRUE	igd	NA	NA	NA	NA	NA	NA	NA	3.59998e-08	0.00202001	462166	20	53503198	ukb-b-9405	Waist circumference || id:ukb-b-9405	TRUE	reported	igd	1	TRUE
262	rs61223906	A	G	A	G	-0.0108726	-0.0125	0.339313	0.3397	FALSE	FALSE	FALSE	ebi-a-GCST005413	7	39447726	0.0166	70127	0.4519	Type 2 diabetes || id:ebi-a-GCST005413	Type 2 diabetes	Type 2 diabetes || ||	TRUE	igd	NA	NA	NA	NA	NA	NA	NA	8.30004e-09	0.00188655	462166	7	39447726	ukb-b-9405	Waist circumference || id:ukb-b-9405	TRUE	reported	igd	1	TRUE
263	rs61813324	T	C	T	C	0.0219762	0.0019	0.135713	0.1404	FALSE	FALSE	FALSE	ebi-a-GCST005413	1	156049877	0.0277	70127	0.9464	Type 2 diabetes || id:ebi-a-GCST005413	Type 2 diabetes	Type 2 diabetes || ||	TRUE	igd	NA	NA	NA	NA	NA	NA	NA	9.49948e-17	0.00264443	462166	1	156049877	ukb-b-9405	Waist circumference || id:ukb-b-9405	TRUE	reported	igd	1	TRUE
264	rs61903695	G	A	G	A	0.0134514	0.0098	0.254942	0.7534	FALSE	FALSE	FALSE	ebi-a-GCST005413	11	89922417	0.0182	70127	0.5909	Type 2 diabetes || id:ebi-a-GCST005413	Type 2 diabetes	Type 2 diabetes || ||	TRUE	igd	NA	NA	NA	NA	NA	NA	NA	5.90065e-11	0.00205497	462166	11	89922417	ukb-b-9405	Waist circumference || id:ukb-b-9405	TRUE	reported	igd	1	TRUE
265	rs61969511	A	G	A	G	0.011857	0.0056	0.278938	0.2693	FALSE	FALSE	FALSE	ebi-a-GCST005413	13	86484042	0.0177	70127	0.752199	Type 2 diabetes || id:ebi-a-GCST005413	Type 2 diabetes	Type 2 diabetes || ||	TRUE	igd	NA	NA	NA	NA	NA	NA	NA	3.79997e-09	0.0020127	462166	13	86484042	ukb-b-9405	Waist circumference || id:ukb-b-9405	TRUE	reported	igd	1	TRUE
266	rs61992671	G	A	G	A	-0.0130005	-0.0203	0.491969	0.5198	FALSE	FALSE	FALSE	ebi-a-GCST005413	14	101531854	0.0174	70127	0.2439	Type 2 diabetes || id:ebi-a-GCST005413	Type 2 diabetes	Type 2 diabetes || ||	TRUE	igd	NA	NA	NA	NA	NA	NA	NA	3.80014e-12	0.00187164	462166	14	101531854	ukb-b-9405	Waist circumference || id:ukb-b-9405	TRUE	reported	igd	1	TRUE
267	rs62072003	T	C	T	C	0.0144325	-0.0016	0.143328	0.1374	FALSE	FALSE	FALSE	ebi-a-GCST005413	17	52936314	0.0228	70127	0.9437	Type 2 diabetes || id:ebi-a-GCST005413	Type 2 diabetes	Type 2 diabetes || ||	TRUE	igd	NA	NA	NA	NA	NA	NA	NA	1.79999e-08	0.00256295	462166	17	52936314	ukb-b-9405	Waist circumference || id:ukb-b-9405	TRUE	reported	igd	1	TRUE
268	rs62243489	G	T	G	T	-0.0155648	-0.0254	0.259239	0.7342	FALSE	FALSE	FALSE	ebi-a-GCST005413	3	62482927	0.0179	70127	0.156	Type 2 diabetes || id:ebi-a-GCST005413	Type 2 diabetes	Type 2 diabetes || ||	TRUE	igd	NA	NA	NA	NA	NA	NA	NA	2.99985e-14	0.00204876	462166	3	62482927	ukb-b-9405	Waist circumference || id:ukb-b-9405	TRUE	reported	igd	1	TRUE
269	rs62246311	A	G	A	G	0.0204929	0.0036	0.102338	0.1084	FALSE	FALSE	FALSE	ebi-a-GCST005413	3	9498143	0.0255	70127	0.8879	Type 2 diabetes || id:ebi-a-GCST005413	Type 2 diabetes	Type 2 diabetes || ||	TRUE	igd	NA	NA	NA	NA	NA	NA	NA	3.50026e-12	0.00294652	462166	3	9498143	ukb-b-9405	Waist circumference || id:ukb-b-9405	TRUE	reported	igd	1	TRUE
270	rs62261725	G	A	G	A	-0.0148698	-0.0008	0.326101	0.679	FALSE	FALSE	FALSE	ebi-a-GCST005413	3	85898626	0.0168	70127	0.9632	Type 2 diabetes || id:ebi-a-GCST005413	Type 2 diabetes	Type 2 diabetes || ||	TRUE	igd	NA	NA	NA	NA	NA	NA	NA	6.70039e-15	0.00190872	462166	3	85898626	ukb-b-9405	Waist circumference || id:ukb-b-9405	TRUE	reported	igd	1	TRUE
271	rs6493498	C	T	C	T	-0.013082	-0.0305	0.54539	0.5451	FALSE	FALSE	FALSE	ebi-a-GCST005413	15	51754451	0.0158	70127	0.0534995	Type 2 diabetes || id:ebi-a-GCST005413	Type 2 diabetes	Type 2 diabetes || ||	TRUE	igd	NA	NA	NA	NA	NA	NA	NA	4.19952e-13	0.001805	462166	15	51754451	ukb-b-9405	Waist circumference || id:ukb-b-9405	TRUE	reported	igd	1	TRUE
272	rs649458	A	T	A	T	-0.018179	-0.0068	0.860102	0.1395	FALSE	TRUE	FALSE	ebi-a-GCST005413	1	23712528	0.0228	70127	0.7663	Type 2 diabetes || id:ebi-a-GCST005413	Type 2 diabetes	Type 2 diabetes || ||	TRUE	igd	NA	NA	NA	NA	NA	NA	NA	1.50003e-12	0.00256951	462166	1	23712528	ukb-b-9405	Waist circumference || id:ukb-b-9405	TRUE	reported	igd	1	TRUE
273	rs6536575	C	T	C	T	0.0108432	-0.0032	0.51907	0.5306	FALSE	FALSE	FALSE	ebi-a-GCST005413	4	162091639	0.0157	70127	0.8368	Type 2 diabetes || id:ebi-a-GCST005413	Type 2 diabetes	Type 2 diabetes || ||	TRUE	igd	NA	NA	NA	NA	NA	NA	NA	1.40001e-09	0.00178995	462166	4	162091639	ukb-b-9405	Waist circumference || id:ukb-b-9405	TRUE	reported	igd	1	TRUE
274	rs6551304	G	A	G	A	0.016827	0.0435	0.831916	0.8393	FALSE	FALSE	FALSE	ebi-a-GCST005413	3	88306596	0.0216	70127	0.0438399	Type 2 diabetes || id:ebi-a-GCST005413	Type 2 diabetes	Type 2 diabetes || ||	TRUE	igd	NA	NA	NA	NA	NA	NA	NA	2.09991e-12	0.00239416	462166	3	88306596	ukb-b-9405	Waist circumference || id:ukb-b-9405	TRUE	reported	igd	1	TRUE
275	rs6567160	C	T	C	T	0.0451644	0.0179	0.232725	0.7648	FALSE	FALSE	FALSE	ebi-a-GCST005413	18	57829135	0.0184	70127	0.3299	Type 2 diabetes || id:ebi-a-GCST005413	Type 2 diabetes	Type 2 diabetes || ||	TRUE	igd	NA	NA	NA	NA	NA	NA	NA	7.19449e-101	0.00211824	462166	18	57829135	ukb-b-9405	Waist circumference || id:ukb-b-9405	TRUE	reported	igd	1	TRUE
276	rs6575340	A	G	A	G	0.0161584	0.0144	0.636022	0.3647	FALSE	FALSE	FALSE	ebi-a-GCST005413	14	94023972	0.0164	70127	0.3782	Type 2 diabetes || id:ebi-a-GCST005413	Type 2 diabetes	Type 2 diabetes || ||	TRUE	igd	NA	NA	NA	NA	NA	NA	NA	4.60045e-18	0.00186502	462166	14	94023972	ukb-b-9405	Waist circumference || id:ukb-b-9405	TRUE	reported	igd	1	TRUE
277	rs6669341	G	A	G	A	-0.0125214	-0.0195	0.58271	0.5963	FALSE	FALSE	FALSE	ebi-a-GCST005413	1	47678458	0.016	70127	0.2229	Type 2 diabetes || id:ebi-a-GCST005413	Type 2 diabetes	Type 2 diabetes || ||	TRUE	igd	NA	NA	NA	NA	NA	NA	NA	4.49987e-12	0.0018097	462166	1	47678458	ukb-b-9405	Waist circumference || id:ukb-b-9405	TRUE	reported	igd	1	TRUE
278	rs6682438	C	T	C	T	0.0124771	-0.0154	0.673097	0.6681	FALSE	FALSE	FALSE	ebi-a-GCST005413	1	33784146	0.0166	70127	0.3554	Type 2 diabetes || id:ebi-a-GCST005413	Type 2 diabetes	Type 2 diabetes || ||	TRUE	igd	NA	NA	NA	NA	NA	NA	NA	5.40008e-11	0.00190203	462166	1	33784146	ukb-b-9405	Waist circumference || id:ukb-b-9405	TRUE	reported	igd	1	TRUE
279	rs6693294	G	A	G	A	-0.0170126	-0.0089	0.688535	0.6827	FALSE	FALSE	FALSE	ebi-a-GCST005413	1	49879122	0.0168	70127	0.597601	Type 2 diabetes || id:ebi-a-GCST005413	Type 2 diabetes	Type 2 diabetes || ||	TRUE	igd	NA	NA	NA	NA	NA	NA	NA	1.10002e-18	0.00192843	462166	1	49879122	ukb-b-9405	Waist circumference || id:ukb-b-9405	TRUE	reported	igd	1	TRUE
280	rs6739755	G	A	G	A	-0.0159241	-0.0143	0.603358	0.609	FALSE	FALSE	FALSE	ebi-a-GCST005413	2	59330227	0.0161	70127	0.3743	Type 2 diabetes || id:ebi-a-GCST005413	Type 2 diabetes	Type 2 diabetes || ||	TRUE	igd	NA	NA	NA	NA	NA	NA	NA	3.10027e-18	0.00182885	462166	2	59330227	ukb-b-9405	Waist circumference || id:ukb-b-9405	TRUE	reported	igd	1	TRUE
281	rs67609008	C	T	C	T	0.011102	0.0026	0.283612	0.7229	FALSE	FALSE	FALSE	ebi-a-GCST005413	10	126640936	0.0179	70127	0.8842	Type 2 diabetes || id:ebi-a-GCST005413	Type 2 diabetes	Type 2 diabetes || ||	TRUE	igd	NA	NA	NA	NA	NA	NA	NA	2.5e-08	0.00199233	462166	10	126640936	ukb-b-9405	Waist circumference || id:ukb-b-9405	TRUE	reported	igd	1	TRUE
282	rs67632512	A	C	A	C	0.0165927	-0.0185	0.117046	0.1141	FALSE	FALSE	FALSE	ebi-a-GCST005413	5	92251840	0.0249	70127	0.4576	Type 2 diabetes || id:ebi-a-GCST005413	Type 2 diabetes	Type 2 diabetes || ||	TRUE	igd	NA	NA	NA	NA	NA	NA	NA	3.79997e-09	0.00281561	462166	5	92251840	ukb-b-9405	Waist circumference || id:ukb-b-9405	TRUE	reported	igd	1	TRUE
283	rs6791983	A	C	A	C	0.0123148	-0.0002	0.750006	0.2429	FALSE	FALSE	FALSE	ebi-a-GCST005413	3	25111890	0.0183	70127	0.9922	Type 2 diabetes || id:ebi-a-GCST005413	Type 2 diabetes	Type 2 diabetes || ||	TRUE	igd	NA	NA	NA	NA	NA	NA	NA	2.30001e-09	0.00205988	462166	3	25111890	ukb-b-9405	Waist circumference || id:ukb-b-9405	TRUE	reported	igd	1	TRUE
284	rs6799080	A	G	A	G	0.0102307	-0.0014	0.353391	0.3439	FALSE	FALSE	FALSE	ebi-a-GCST005413	3	81905591	0.0165	70127	0.9331	Type 2 diabetes || id:ebi-a-GCST005413	Type 2 diabetes	Type 2 diabetes || ||	TRUE	igd	NA	NA	NA	NA	NA	NA	NA	4.30002e-08	0.00186721	462166	3	81905591	ukb-b-9405	Waist circumference || id:ukb-b-9405	TRUE	reported	igd	1	TRUE
285	rs6846041	G	C	G	C	0.0123073	0.0373	0.320508	0.6786	FALSE	TRUE	FALSE	ebi-a-GCST005413	4	18477030	0.0167	70127	0.0257697	Type 2 diabetes || id:ebi-a-GCST005413	Type 2 diabetes	Type 2 diabetes || ||	TRUE	igd	NA	NA	NA	NA	NA	NA	NA	1.29999e-10	0.00191467	462166	4	18477030	ukb-b-9405	Waist circumference || id:ukb-b-9405	TRUE	reported	igd	1	TRUE
286	rs6849518	T	C	T	C	0.0218636	0.0147	0.12428	0.1262	FALSE	FALSE	FALSE	ebi-a-GCST005413	4	20120274	0.0234	70127	0.5319	Type 2 diabetes || id:ebi-a-GCST005413	Type 2 diabetes	Type 2 diabetes || ||	TRUE	igd	NA	NA	NA	NA	NA	NA	NA	7.10068e-16	0.00270973	462166	4	20120274	ukb-b-9405	Waist circumference || id:ukb-b-9405	TRUE	reported	igd	1	TRUE
287	rs6938973	C	T	C	T	0.0120106	0.0164	0.601488	0.6047	FALSE	FALSE	FALSE	ebi-a-GCST005413	6	98421721	0.016	70127	0.3058	Type 2 diabetes || id:ebi-a-GCST005413	Type 2 diabetes	Type 2 diabetes || ||	TRUE	igd	NA	NA	NA	NA	NA	NA	NA	4.90004e-11	0.001827	462166	6	98421721	ukb-b-9405	Waist circumference || id:ukb-b-9405	TRUE	reported	igd	1	TRUE
288	rs7034554	G	A	G	A	-0.0112644	-0.0265	0.373813	0.635	FALSE	FALSE	FALSE	ebi-a-GCST005413	9	37081301	0.0164	70127	0.1052	Type 2 diabetes || id:ebi-a-GCST005413	Type 2 diabetes	Type 2 diabetes || ||	TRUE	igd	NA	NA	NA	NA	NA	NA	NA	1.09999e-09	0.00184813	462166	9	37081301	ukb-b-9405	Waist circumference || id:ukb-b-9405	TRUE	reported	igd	1	TRUE
289	rs703984	C	G	C	G	-0.011472	-0.1212	0.414809	0.396	FALSE	TRUE	FALSE	ebi-a-GCST005413	10	80941417	0.0275	70127	1.07999e-05	Type 2 diabetes || id:ebi-a-GCST005413	Type 2 diabetes	Type 2 diabetes || ||	TRUE	igd	NA	NA	NA	NA	NA	NA	NA	2.90001e-10	0.00181967	462166	10	80941417	ukb-b-9405	Waist circumference || id:ukb-b-9405	TRUE	reported	igd	1	TRUE
290	rs704061	C	T	C	T	0.0146223	0.0028	0.455057	0.543	FALSE	FALSE	FALSE	ebi-a-GCST005413	12	89771903	0.0157	70127	0.8584	Type 2 diabetes || id:ebi-a-GCST005413	Type 2 diabetes	Type 2 diabetes || ||	TRUE	igd	NA	NA	NA	NA	NA	NA	NA	4.00037e-16	0.00179659	462166	12	89771903	ukb-b-9405	Waist circumference || id:ukb-b-9405	TRUE	reported	igd	1	TRUE
291	rs7070670	T	C	T	C	-0.0120318	0.0029	0.327941	0.3261	FALSE	FALSE	FALSE	ebi-a-GCST005413	10	61842645	0.0169	70127	0.8617	Type 2 diabetes || id:ebi-a-GCST005413	Type 2 diabetes	Type 2 diabetes || ||	TRUE	igd	NA	NA	NA	NA	NA	NA	NA	3.50002e-10	0.00191737	462166	10	61842645	ukb-b-9405	Waist circumference || id:ukb-b-9405	TRUE	reported	igd	1	TRUE
292	rs7115013	T	C	T	C	-0.0106394	-0.0347	0.442738	0.435	FALSE	FALSE	FALSE	ebi-a-GCST005413	11	43934592	0.0158	70127	0.0278298	Type 2 diabetes || id:ebi-a-GCST005413	Type 2 diabetes	Type 2 diabetes || ||	TRUE	igd	NA	NA	NA	NA	NA	NA	NA	3.69999e-09	0.00180461	462166	11	43934592	ukb-b-9405	Waist circumference || id:ukb-b-9405	TRUE	reported	igd	1	TRUE
293	rs7132908	A	G	A	G	0.0215129	0.0136	0.384454	0.3934	FALSE	FALSE	FALSE	ebi-a-GCST005413	12	50263148	0.0164	70127	0.4075	Type 2 diabetes || id:ebi-a-GCST005413	Type 2 diabetes	Type 2 diabetes || ||	TRUE	igd	NA	NA	NA	NA	NA	NA	NA	1.39991e-31	0.00183998	462166	12	50263148	ukb-b-9405	Waist circumference || id:ukb-b-9405	TRUE	reported	igd	1	TRUE
294	rs71495038	A	G	A	G	0.0223778	0.0311	0.076924	0.0771	FALSE	FALSE	FALSE	ebi-a-GCST005413	10	33971383	0.0293	70127	0.2884	Type 2 diabetes || id:ebi-a-GCST005413	Type 2 diabetes	Type 2 diabetes || ||	TRUE	igd	NA	NA	NA	NA	NA	NA	NA	2.60016e-11	0.00335663	462166	10	33971383	ukb-b-9405	Waist circumference || id:ukb-b-9405	TRUE	reported	igd	1	TRUE
295	rs7169847	T	G	T	G	-0.0102703	0.0072	0.635678	0.3711	FALSE	FALSE	FALSE	ebi-a-GCST005413	15	95272920	0.0163	70127	0.6593	Type 2 diabetes || id:ebi-a-GCST005413	Type 2 diabetes	Type 2 diabetes || ||	TRUE	igd	NA	NA	NA	NA	NA	NA	NA	3.79997e-08	0.00186771	462166	15	95272920	ukb-b-9405	Waist circumference || id:ukb-b-9405	TRUE	reported	igd	1	TRUE
296	rs7171864	A	G	A	G	0.0128894	-0.0034	0.660202	0.3306	FALSE	FALSE	FALSE	ebi-a-GCST005413	15	73227249	0.0166	70127	0.836	Type 2 diabetes || id:ebi-a-GCST005413	Type 2 diabetes	Type 2 diabetes || ||	TRUE	igd	NA	NA	NA	NA	NA	NA	NA	1.10002e-11	0.00189898	462166	15	73227249	ukb-b-9405	Waist circumference || id:ukb-b-9405	TRUE	reported	igd	1	TRUE
297	rs7206608	G	C	G	C	0.0120004	0.0167	0.321623	0.6894	FALSE	TRUE	FALSE	ebi-a-GCST005413	16	82872628	0.017	70127	0.3246	Type 2 diabetes || id:ebi-a-GCST005413	Type 2 diabetes	Type 2 diabetes || ||	TRUE	igd	NA	NA	NA	NA	NA	NA	NA	3.79997e-10	0.00191641	462166	16	82872628	ukb-b-9405	Waist circumference || id:ukb-b-9405	TRUE	reported	igd	1	TRUE
298	rs7218014	C	T	C	T	0.0224089	0.0475	0.197315	0.7937	FALSE	FALSE	FALSE	ebi-a-GCST005413	17	65832016	0.0192	70127	0.0136399	Type 2 diabetes || id:ebi-a-GCST005413	Type 2 diabetes	Type 2 diabetes || ||	TRUE	igd	NA	NA	NA	NA	NA	NA	NA	2.70023e-23	0.00225393	462166	17	65832016	ukb-b-9405	Waist circumference || id:ukb-b-9405	TRUE	reported	igd	1	TRUE
299	rs7259070	C	T	C	T	0.0153811	0.0193	0.596078	0.5891	FALSE	FALSE	FALSE	ebi-a-GCST005413	19	47562509	0.019	70127	0.3094	Type 2 diabetes || id:ebi-a-GCST005413	Type 2 diabetes	Type 2 diabetes || ||	TRUE	igd	NA	NA	NA	NA	NA	NA	NA	6.59933e-17	0.00184133	462166	19	47562509	ukb-b-9405	Waist circumference || id:ukb-b-9405	TRUE	reported	igd	1	TRUE
300	rs72617140	C	A	C	A	0.0152073	0.0244	0.213903	0.7763	FALSE	FALSE	FALSE	ebi-a-GCST005413	2	229019109	0.0189	70127	0.1967	Type 2 diabetes || id:ebi-a-GCST005413	Type 2 diabetes	Type 2 diabetes || ||	TRUE	igd	NA	NA	NA	NA	NA	NA	NA	2.99985e-12	0.00217889	462166	2	229019109	ukb-b-9405	Waist circumference || id:ukb-b-9405	TRUE	reported	igd	1	TRUE
301	rs72618637	A	T	A	T	-0.0129811	0.0018	0.189431	0.1916	FALSE	TRUE	FALSE	ebi-a-GCST005413	2	48953979	0.0203	70127	0.9304	Type 2 diabetes || id:ebi-a-GCST005413	Type 2 diabetes	Type 2 diabetes || ||	TRUE	igd	NA	NA	NA	NA	NA	NA	NA	2.1e-08	0.00231667	462166	2	48953979	ukb-b-9405	Waist circumference || id:ukb-b-9405	TRUE	reported	igd	1	TRUE
302	rs72892910	T	G	T	G	0.0301404	0.0468	0.172259	0.1817	FALSE	FALSE	FALSE	ebi-a-GCST005413	6	50816887	0.0202	70127	0.0204899	Type 2 diabetes || id:ebi-a-GCST005413	Type 2 diabetes	Type 2 diabetes || ||	TRUE	igd	NA	NA	NA	NA	NA	NA	NA	5.19996e-37	0.00237148	462166	6	50816887	ukb-b-9405	Waist circumference || id:ukb-b-9405	TRUE	reported	igd	1	TRUE
303	rs72959041	A	G	A	G	0.0302176	0.0443	0.049136	0.0502	FALSE	FALSE	FALSE	ebi-a-GCST005413	6	127454893	0.0369	70127	0.2301	Type 2 diabetes || id:ebi-a-GCST005413	Type 2 diabetes	Type 2 diabetes || ||	TRUE	igd	NA	NA	NA	NA	NA	NA	NA	5.70033e-13	0.00419212	462166	6	127454893	ukb-b-9405	Waist circumference || id:ukb-b-9405	TRUE	reported	igd	1	TRUE
304	rs72976986	A	G	A	G	-0.0157587	-0.0078	0.190131	0.1764	FALSE	FALSE	FALSE	ebi-a-GCST005413	19	4050424	0.039	70127	0.8415	Type 2 diabetes || id:ebi-a-GCST005413	Type 2 diabetes	Type 2 diabetes || ||	TRUE	igd	NA	NA	NA	NA	NA	NA	NA	7.8001e-12	0.00230334	462166	19	4050424	ukb-b-9405	Waist circumference || id:ukb-b-9405	TRUE	reported	igd	1	TRUE
305	rs73052033	C	T	C	T	-0.0210096	0.007	0.184916	0.8214	FALSE	FALSE	FALSE	ebi-a-GCST005413	3	185828465	0.0208	70127	0.735501	Type 2 diabetes || id:ebi-a-GCST005413	Type 2 diabetes	Type 2 diabetes || ||	TRUE	igd	NA	NA	NA	NA	NA	NA	NA	7.89951e-20	0.00230513	462166	3	185828465	ukb-b-9405	Waist circumference || id:ukb-b-9405	TRUE	reported	igd	1	TRUE
306	rs73068448	T	C	T	C	-0.0153436	-0.031	0.170691	0.1704	FALSE	FALSE	FALSE	ebi-a-GCST005413	7	26385763	0.0214	70127	0.1475	Type 2 diabetes || id:ebi-a-GCST005413	Type 2 diabetes	Type 2 diabetes || ||	TRUE	igd	NA	NA	NA	NA	NA	NA	NA	2e-10	0.00241309	462166	7	26385763	ukb-b-9405	Waist circumference || id:ukb-b-9405	TRUE	reported	igd	1	TRUE
307	rs73142879	T	C	T	C	-0.0241942	-0.0216	0.192309	0.1848	FALSE	FALSE	FALSE	ebi-a-GCST005413	20	51195932	0.0203	70127	0.2889	Type 2 diabetes || id:ebi-a-GCST005413	Type 2 diabetes	Type 2 diabetes || ||	TRUE	igd	NA	NA	NA	NA	NA	NA	NA	2.80027e-26	0.00228107	462166	20	51195932	ukb-b-9405	Waist circumference || id:ukb-b-9405	TRUE	reported	igd	1	TRUE
308	rs7324067	C	T	C	T	0.0121297	0.021	0.761254	0.7661	FALSE	FALSE	FALSE	ebi-a-GCST005413	13	65484906	0.0185	70127	0.2571	Type 2 diabetes || id:ebi-a-GCST005413	Type 2 diabetes	Type 2 diabetes || ||	TRUE	igd	NA	NA	NA	NA	NA	NA	NA	7.69999e-09	0.00210064	462166	13	65484906	ukb-b-9405	Waist circumference || id:ukb-b-9405	TRUE	reported	igd	1	TRUE
309	rs735033	G	A	G	A	-0.0102658	-0.0049	0.605139	0.6052	FALSE	FALSE	FALSE	ebi-a-GCST005413	12	97550852	0.0161	70127	0.7605	Type 2 diabetes || id:ebi-a-GCST005413	Type 2 diabetes	Type 2 diabetes || ||	TRUE	igd	NA	NA	NA	NA	NA	NA	NA	2.5e-08	0.00184312	462166	12	97550852	ukb-b-9405	Waist circumference || id:ukb-b-9405	TRUE	reported	igd	1	TRUE
310	rs7372674	A	C	A	C	0.0118947	0.0176	0.357239	0.3545	FALSE	FALSE	FALSE	ebi-a-GCST005413	3	196149165	0.0164	70127	0.2813	Type 2 diabetes || id:ebi-a-GCST005413	Type 2 diabetes	Type 2 diabetes || ||	TRUE	igd	NA	NA	NA	NA	NA	NA	NA	1.7e-10	0.00186339	462166	3	196149165	ukb-b-9405	Waist circumference || id:ukb-b-9405	TRUE	reported	igd	1	TRUE
311	rs7377083	A	C	A	C	0.0143396	0.0024	0.431061	0.4335	FALSE	FALSE	FALSE	ebi-a-GCST005413	4	102708997	0.0163	70127	0.8849	Type 2 diabetes || id:ebi-a-GCST005413	Type 2 diabetes	Type 2 diabetes || ||	TRUE	igd	NA	NA	NA	NA	NA	NA	NA	3.19963e-15	0.00181913	462166	4	102708997	ukb-b-9405	Waist circumference || id:ukb-b-9405	TRUE	reported	igd	1	TRUE
312	rs73985439	C	A	C	A	0.0124046	0.038	0.307294	0.6953	FALSE	FALSE	FALSE	ebi-a-GCST005413	2	212299249	0.017	70127	0.0257401	Type 2 diabetes || id:ebi-a-GCST005413	Type 2 diabetes	Type 2 diabetes || ||	TRUE	igd	NA	NA	NA	NA	NA	NA	NA	1.6e-10	0.00193905	462166	2	212299249	ukb-b-9405	Waist circumference || id:ukb-b-9405	TRUE	reported	igd	1	TRUE
313	rs74395133	C	T	C	T	-0.0162995	0.0308	0.133535	0.8672	FALSE	FALSE	FALSE	ebi-a-GCST005413	3	61163455	0.0228	70127	0.1768	Type 2 diabetes || id:ebi-a-GCST005413	Type 2 diabetes	Type 2 diabetes || ||	TRUE	igd	NA	NA	NA	NA	NA	NA	NA	6.59994e-10	0.00263949	462166	3	61163455	ukb-b-9405	Waist circumference || id:ukb-b-9405	TRUE	reported	igd	1	TRUE
314	rs7442885	G	C	G	C	-0.0204724	-0.0171	0.214033	0.7688	FALSE	TRUE	FALSE	ebi-a-GCST005413	5	87682877	0.0188	70127	0.3608	Type 2 diabetes || id:ebi-a-GCST005413	Type 2 diabetes	Type 2 diabetes || ||	TRUE	igd	NA	NA	NA	NA	NA	NA	NA	6.79986e-21	0.00218339	462166	5	87682877	ukb-b-9405	Waist circumference || id:ukb-b-9405	TRUE	reported	igd	1	TRUE
315	rs7498044	A	G	A	G	-0.0151498	-0.0259	0.217312	0.2134	FALSE	FALSE	FALSE	ebi-a-GCST005413	15	92573639	0.0196	70127	0.1856	Type 2 diabetes || id:ebi-a-GCST005413	Type 2 diabetes	Type 2 diabetes || ||	TRUE	igd	NA	NA	NA	NA	NA	NA	NA	4.90004e-12	0.00219298	462166	15	92573639	ukb-b-9405	Waist circumference || id:ukb-b-9405	TRUE	reported	igd	1	TRUE
316	rs7498665	G	A	G	A	0.026616	-0.0072	0.399688	0.6137	FALSE	FALSE	FALSE	ebi-a-GCST005413	16	28883241	0.0161	70127	0.6543	Type 2 diabetes || id:ebi-a-GCST005413	Type 2 diabetes	Type 2 diabetes || ||	TRUE	igd	NA	NA	NA	NA	NA	NA	NA	4.90004e-48	0.00182769	462166	16	28883241	ukb-b-9405	Waist circumference || id:ukb-b-9405	TRUE	reported	igd	1	TRUE
317	rs75035127	G	A	G	A	-0.0333436	0.0723	0.030399	0.9693	FALSE	FALSE	FALSE	ebi-a-GCST005413	1	174973726	0.045	70127	0.1078	Type 2 diabetes || id:ebi-a-GCST005413	Type 2 diabetes	Type 2 diabetes || ||	TRUE	igd	NA	NA	NA	NA	NA	NA	NA	1.5e-10	0.0052036	462166	1	174973726	ukb-b-9405	Waist circumference || id:ukb-b-9405	TRUE	reported	igd	1	TRUE
318	rs7519259	A	G	A	G	0.0126703	-0.0117	0.528392	0.4731	FALSE	FALSE	FALSE	ebi-a-GCST005413	1	66434743	0.0157	70127	0.4547	Type 2 diabetes || id:ebi-a-GCST005413	Type 2 diabetes	Type 2 diabetes || ||	TRUE	igd	NA	NA	NA	NA	NA	NA	NA	1.69981e-12	0.00179634	462166	1	66434743	ukb-b-9405	Waist circumference || id:ukb-b-9405	TRUE	reported	igd	1	TRUE
319	rs7537581	A	C	A	C	0.0107362	0.0187	0.531758	0.4896	FALSE	FALSE	FALSE	ebi-a-GCST005413	1	2725475	0.0168	70127	0.2666	Type 2 diabetes || id:ebi-a-GCST005413	Type 2 diabetes	Type 2 diabetes || ||	TRUE	igd	NA	NA	NA	NA	NA	NA	NA	2.59998e-09	0.00180248	462166	1	2725475	ukb-b-9405	Waist circumference || id:ukb-b-9405	TRUE	reported	igd	1	TRUE
320	rs7539903	A	T	A	T	-0.0107184	-0.0088	0.615583	0.3867	FALSE	TRUE	FALSE	ebi-a-GCST005413	1	209208033	0.0162	70127	0.5872	Type 2 diabetes || id:ebi-a-GCST005413	Type 2 diabetes	Type 2 diabetes || ||	TRUE	igd	NA	NA	NA	NA	NA	NA	NA	5.30005e-09	0.00183572	462166	1	209208033	ukb-b-9405	Waist circumference || id:ukb-b-9405	TRUE	reported	igd	1	TRUE
321	rs756717	A	G	A	G	-0.0107152	0.003	0.399071	0.3918	FALSE	FALSE	FALSE	ebi-a-GCST005413	16	72996162	0.0162	70127	0.8523	Type 2 diabetes || id:ebi-a-GCST005413	Type 2 diabetes	Type 2 diabetes || ||	TRUE	igd	NA	NA	NA	NA	NA	NA	NA	6.80002e-09	0.00184896	462166	16	72996162	ukb-b-9405	Waist circumference || id:ukb-b-9405	TRUE	reported	igd	1	TRUE
322	rs76040172	A	G	A	G	-0.0294934	-0.021	0.053933	0.0584	FALSE	FALSE	FALSE	ebi-a-GCST005413	21	46488959	0.0396	70127	0.5952	Type 2 diabetes || id:ebi-a-GCST005413	Type 2 diabetes	Type 2 diabetes || ||	TRUE	igd	NA	NA	NA	NA	NA	NA	NA	1.50003e-13	0.00399143	462166	21	46488959	ukb-b-9405	Waist circumference || id:ukb-b-9405	TRUE	reported	igd	1	TRUE
323	rs76286777	C	T	C	T	0.0234759	0.022	0.217783	0.7962	FALSE	FALSE	FALSE	ebi-a-GCST005413	2	25195577	0.0195	70127	0.2592	Type 2 diabetes || id:ebi-a-GCST005413	Type 2 diabetes	Type 2 diabetes || ||	TRUE	igd	NA	NA	NA	NA	NA	NA	NA	1.80011e-27	0.0021623	462166	2	25195577	ukb-b-9405	Waist circumference || id:ukb-b-9405	TRUE	reported	igd	1	TRUE
324	rs7630382	T	C	T	C	0.013362	-0.0029	0.531552	0.4624	FALSE	FALSE	FALSE	ebi-a-GCST005413	3	85111108	0.0157	70127	0.8546	Type 2 diabetes || id:ebi-a-GCST005413	Type 2 diabetes	Type 2 diabetes || ||	TRUE	igd	NA	NA	NA	NA	NA	NA	NA	9.30037e-14	0.00179336	462166	3	85111108	ukb-b-9405	Waist circumference || id:ukb-b-9405	TRUE	reported	igd	1	TRUE
325	rs765876	G	A	G	A	-0.00980862	-0.0262	0.489495	0.5088	FALSE	FALSE	FALSE	ebi-a-GCST005413	6	143185891	0.0158	70127	0.0972098	Type 2 diabetes || id:ebi-a-GCST005413	Type 2 diabetes	Type 2 diabetes || ||	TRUE	igd	NA	NA	NA	NA	NA	NA	NA	4.09996e-08	0.00178785	462166	6	143185891	ukb-b-9405	Waist circumference || id:ukb-b-9405	TRUE	reported	igd	1	TRUE
326	rs76895963	G	T	G	T	0.0484187	-0.5427	0.020689	0.9794	FALSE	FALSE	FALSE	ebi-a-GCST005413	12	4384844	0.0856	70127	2.27499e-10	Type 2 diabetes || id:ebi-a-GCST005413	Type 2 diabetes	Type 2 diabetes || ||	TRUE	igd	NA	NA	NA	NA	NA	NA	NA	2.80027e-12	0.00693063	462166	12	4384844	ukb-b-9405	Waist circumference || id:ukb-b-9405	TRUE	reported	igd	1	TRUE
327	rs7707394	A	G	A	G	-0.0167827	-0.0234	0.357264	0.3629	FALSE	FALSE	FALSE	ebi-a-GCST005413	5	74472939	0.0164	70127	0.1521	Type 2 diabetes || id:ebi-a-GCST005413	Type 2 diabetes	Type 2 diabetes || ||	TRUE	igd	NA	NA	NA	NA	NA	NA	NA	2.09991e-19	0.00186285	462166	5	74472939	ukb-b-9405	Waist circumference || id:ukb-b-9405	TRUE	reported	igd	1	TRUE
328	rs7708584	G	A	G	A	-0.0121976	-0.001	0.572375	0.4321	FALSE	FALSE	FALSE	ebi-a-GCST005413	5	153546492	0.0159	70127	0.9521	Type 2 diabetes || id:ebi-a-GCST005413	Type 2 diabetes	Type 2 diabetes || ||	TRUE	igd	TRUE	rs7708584	rs11958466	A	G	G	A	1.39991e-11	0.00180534	462166	5	153543466	ukb-b-9405	Waist circumference || id:ukb-b-9405	TRUE	reported	igd	1	TRUE
329	rs77165542	T	C	T	C	-0.0700663	-0.0273	0.035495	0.0362	FALSE	FALSE	FALSE	ebi-a-GCST005413	2	430975	0.0453	70127	0.5478	Type 2 diabetes || id:ebi-a-GCST005413	Type 2 diabetes	Type 2 diabetes || ||	TRUE	igd	NA	NA	NA	NA	NA	NA	NA	9.8992e-47	0.00488088	462166	2	430975	ukb-b-9405	Waist circumference || id:ukb-b-9405	TRUE	reported	igd	1	TRUE
330	rs7752202	T	C	T	C	0.0177008	0.0097	0.145139	0.1506	FALSE	FALSE	FALSE	ebi-a-GCST005413	6	33389603	0.022	70127	0.658801	Type 2 diabetes || id:ebi-a-GCST005413	Type 2 diabetes	Type 2 diabetes || ||	TRUE	igd	NA	NA	NA	NA	NA	NA	NA	2.70023e-12	0.00253183	462166	6	33389603	ukb-b-9405	Waist circumference || id:ukb-b-9405	TRUE	reported	igd	1	TRUE
331	rs7755574	T	G	T	G	0.010917	0.0177	0.282559	0.2933	FALSE	FALSE	FALSE	ebi-a-GCST005413	6	153364643	0.0172	70127	0.3049	Type 2 diabetes || id:ebi-a-GCST005413	Type 2 diabetes	Type 2 diabetes || ||	TRUE	igd	NA	NA	NA	NA	NA	NA	NA	3.89996e-08	0.00198683	462166	6	153364643	ukb-b-9405	Waist circumference || id:ukb-b-9405	TRUE	reported	igd	1	TRUE
332	rs784257	C	T	C	T	0.0161785	0.0129	0.812569	0.8146	FALSE	FALSE	FALSE	ebi-a-GCST005413	18	53397199	0.0202	70127	0.5246	Type 2 diabetes || id:ebi-a-GCST005413	Type 2 diabetes	Type 2 diabetes || ||	TRUE	igd	NA	NA	NA	NA	NA	NA	NA	2.29985e-12	0.00230615	462166	18	53397199	ukb-b-9405	Waist circumference || id:ukb-b-9405	TRUE	reported	igd	1	TRUE
333	rs7845090	A	G	A	G	-0.0195133	0.0046	0.709022	0.287	FALSE	FALSE	FALSE	ebi-a-GCST005413	8	73449940	0.0173	70127	0.792	Type 2 diabetes || id:ebi-a-GCST005413	Type 2 diabetes	Type 2 diabetes || ||	TRUE	igd	NA	NA	NA	NA	NA	NA	NA	6.29941e-23	0.00197942	462166	8	73449940	ukb-b-9405	Waist circumference || id:ukb-b-9405	TRUE	reported	igd	1	TRUE
334	rs7925100	A	G	A	G	0.0140407	-0.0066	0.396115	0.391	FALSE	FALSE	FALSE	ebi-a-GCST005413	11	118941596	0.016	70127	0.6815	Type 2 diabetes || id:ebi-a-GCST005413	Type 2 diabetes	Type 2 diabetes || ||	TRUE	igd	NA	NA	NA	NA	NA	NA	NA	1.69981e-14	0.00182953	462166	11	118941596	ukb-b-9405	Waist circumference || id:ukb-b-9405	TRUE	reported	igd	1	TRUE
335	rs7933085	G	A	G	A	0.0108889	0.0019	0.507544	0.5028	FALSE	FALSE	FALSE	ebi-a-GCST005413	11	130796248	0.0158	70127	0.9037	Type 2 diabetes || id:ebi-a-GCST005413	Type 2 diabetes	Type 2 diabetes || ||	TRUE	igd	NA	NA	NA	NA	NA	NA	NA	1.40001e-09	0.00179888	462166	11	130796248	ukb-b-9405	Waist circumference || id:ukb-b-9405	TRUE	reported	igd	1	TRUE
336	rs7952436	T	C	T	C	-0.0289945	-0.0165	0.081988	0.0621	FALSE	FALSE	FALSE	ebi-a-GCST005413	11	67024534	0.0626	70127	0.791701	Type 2 diabetes || id:ebi-a-GCST005413	Type 2 diabetes	Type 2 diabetes || ||	TRUE	igd	NA	NA	NA	NA	NA	NA	NA	5.90065e-19	0.00326001	462166	11	67024534	ukb-b-9405	Waist circumference || id:ukb-b-9405	TRUE	reported	igd	1	TRUE
337	rs7966251	A	G	A	G	-0.0115986	-0.011	0.255065	0.2629	FALSE	FALSE	FALSE	ebi-a-GCST005413	12	103731395	0.0179	70127	0.5399	Type 2 diabetes || id:ebi-a-GCST005413	Type 2 diabetes	Type 2 diabetes || ||	TRUE	igd	NA	NA	NA	NA	NA	NA	NA	1.7e-08	0.00205522	462166	12	103731395	ukb-b-9405	Waist circumference || id:ukb-b-9405	TRUE	reported	igd	1	TRUE
338	rs8013377	C	A	C	A	-0.0166104	-0.0149	0.269606	0.7232	FALSE	FALSE	FALSE	ebi-a-GCST005413	14	25934244	0.0176	70127	0.3947	Type 2 diabetes || id:ebi-a-GCST005413	Type 2 diabetes	Type 2 diabetes || ||	TRUE	igd	NA	NA	NA	NA	NA	NA	NA	1.9002e-16	0.002018	462166	14	25934244	ukb-b-9405	Waist circumference || id:ukb-b-9405	TRUE	reported	igd	1	TRUE
339	rs8024137	T	A	T	A	0.0136852	0.0536	0.848193	0.8566	FALSE	TRUE	FALSE	ebi-a-GCST005413	15	35837297	0.0226	70127	0.0176401	Type 2 diabetes || id:ebi-a-GCST005413	Type 2 diabetes	Type 2 diabetes || ||	TRUE	igd	NA	NA	NA	NA	NA	NA	NA	4.60002e-08	0.00250296	462166	15	35837297	ukb-b-9405	Waist circumference || id:ukb-b-9405	TRUE	reported	igd	1	TRUE
340	rs80243702	A	G	A	G	0.0151663	0.042	0.160621	0.1578	FALSE	FALSE	FALSE	ebi-a-GCST005413	15	53163603	0.0214	70127	0.0499804	Type 2 diabetes || id:ebi-a-GCST005413	Type 2 diabetes	Type 2 diabetes || ||	TRUE	igd	NA	NA	NA	NA	NA	NA	NA	6.69993e-10	0.00245648	462166	15	53163603	ukb-b-9405	Waist circumference || id:ukb-b-9405	TRUE	reported	igd	1	TRUE
341	rs8078135	T	C	T	C	-0.0101458	-0.0009	0.489933	0.4868	FALSE	FALSE	FALSE	ebi-a-GCST005413	17	21268583	0.028	70127	0.974	Type 2 diabetes || id:ebi-a-GCST005413	Type 2 diabetes	Type 2 diabetes || ||	TRUE	igd	NA	NA	NA	NA	NA	NA	NA	1.6e-08	0.00179655	462166	17	21268583	ukb-b-9405	Waist circumference || id:ukb-b-9405	TRUE	reported	igd	1	TRUE
342	rs8097672	T	A	T	A	0.0167802	0.0056	0.145231	0.8516	FALSE	TRUE	FALSE	ebi-a-GCST005413	18	1839601	0.0222	70127	0.8004	Type 2 diabetes || id:ebi-a-GCST005413	Type 2 diabetes	Type 2 diabetes || ||	TRUE	igd	NA	NA	NA	NA	NA	NA	NA	5.00035e-11	0.00255407	462166	18	1839601	ukb-b-9405	Waist circumference || id:ukb-b-9405	TRUE	reported	igd	1	TRUE
343	rs8112818	G	A	G	A	-0.0159195	0.0317	0.400336	0.5999	FALSE	FALSE	FALSE	ebi-a-GCST005413	19	18812785	0.0284	70127	0.2642	Type 2 diabetes || id:ebi-a-GCST005413	Type 2 diabetes	Type 2 diabetes || ||	TRUE	igd	NA	NA	NA	NA	NA	NA	NA	3.80014e-18	0.00183308	462166	19	18812785	ukb-b-9405	Waist circumference || id:ukb-b-9405	TRUE	reported	igd	1	TRUE
344	rs815163	C	T	C	T	-0.0131383	-0.0141	0.563195	0.5718	FALSE	FALSE	FALSE	ebi-a-GCST005413	1	190294726	0.0158	70127	0.3735	Type 2 diabetes || id:ebi-a-GCST005413	Type 2 diabetes	Type 2 diabetes || ||	TRUE	igd	NA	NA	NA	NA	NA	NA	NA	2.70023e-13	0.00179812	462166	1	190294726	ukb-b-9405	Waist circumference || id:ukb-b-9405	TRUE	reported	igd	1	TRUE
345	rs8192675	C	T	C	T	0.0159923	-0.0742	0.288645	0.7083	FALSE	FALSE	FALSE	ebi-a-GCST005413	3	170724883	0.0175	70127	2.16701e-05	Type 2 diabetes || id:ebi-a-GCST005413	Type 2 diabetes	Type 2 diabetes || ||	TRUE	igd	NA	NA	NA	NA	NA	NA	NA	4.49987e-16	0.00196858	462166	3	170724883	ukb-b-9405	Waist circumference || id:ukb-b-9405	TRUE	reported	igd	1	TRUE
346	rs852042	G	A	G	A	-0.0115951	-0.0199	0.758579	0.7591	FALSE	FALSE	FALSE	ebi-a-GCST005413	20	17091233	0.0183	70127	0.2782	Type 2 diabetes || id:ebi-a-GCST005413	Type 2 diabetes	Type 2 diabetes || ||	TRUE	igd	NA	NA	NA	NA	NA	NA	NA	2.99999e-08	0.00209164	462166	20	17091233	ukb-b-9405	Waist circumference || id:ukb-b-9405	TRUE	reported	igd	1	TRUE
347	rs852983	A	G	A	G	-0.00983151	0.0025	0.459562	0.4672	FALSE	FALSE	FALSE	ebi-a-GCST005413	5	142712064	0.0157	70127	0.8747	Type 2 diabetes || id:ebi-a-GCST005413	Type 2 diabetes	Type 2 diabetes || ||	TRUE	igd	NA	NA	NA	NA	NA	NA	NA	4.20001e-08	0.00179325	462166	5	142712064	ukb-b-9405	Waist circumference || id:ukb-b-9405	TRUE	reported	igd	1	TRUE
348	rs862227	G	A	G	A	-0.0109798	0.0068	0.457951	0.5541	FALSE	FALSE	FALSE	ebi-a-GCST005413	16	73602926	0.0159	70127	0.6675	Type 2 diabetes || id:ebi-a-GCST005413	Type 2 diabetes	Type 2 diabetes || ||	TRUE	igd	NA	NA	NA	NA	NA	NA	NA	8.79995e-10	0.00179141	462166	16	73602926	ukb-b-9405	Waist circumference || id:ukb-b-9405	TRUE	reported	igd	1	TRUE
349	rs862320	T	C	T	C	-0.0180264	-0.0139	0.409625	0.424	FALSE	FALSE	FALSE	ebi-a-GCST005413	16	69651866	0.0158	70127	0.3778	Type 2 diabetes || id:ebi-a-GCST005413	Type 2 diabetes	Type 2 diabetes || ||	TRUE	igd	NA	NA	NA	NA	NA	NA	NA	4.40048e-23	0.0018218	462166	16	69651866	ukb-b-9405	Waist circumference || id:ukb-b-9405	TRUE	reported	igd	1	TRUE
350	rs876605	G	A	G	A	-0.0111634	-0.0197	0.739809	0.7399	FALSE	FALSE	FALSE	ebi-a-GCST005413	5	77801359	0.0181	70127	0.2784	Type 2 diabetes || id:ebi-a-GCST005413	Type 2 diabetes	Type 2 diabetes || ||	TRUE	igd	NA	NA	NA	NA	NA	NA	NA	4.20001e-08	0.00203598	462166	5	77801359	ukb-b-9405	Waist circumference || id:ukb-b-9405	TRUE	reported	igd	1	TRUE
351	rs879620	T	C	T	C	0.0194431	0.0206	0.613194	0.3935	FALSE	FALSE	FALSE	ebi-a-GCST005413	16	4015729	0.0282	70127	0.4641	Type 2 diabetes || id:ebi-a-GCST005413	Type 2 diabetes	Type 2 diabetes || ||	TRUE	igd	NA	NA	NA	NA	NA	NA	NA	4.90004e-26	0.00184223	462166	16	4015729	ukb-b-9405	Waist circumference || id:ukb-b-9405	TRUE	reported	igd	1	TRUE
352	rs883403	C	T	C	T	-0.0176676	0.0099	0.154427	0.8454	FALSE	FALSE	FALSE	ebi-a-GCST005413	7	99047978	0.0217	70127	0.6461	Type 2 diabetes || id:ebi-a-GCST005413	Type 2 diabetes	Type 2 diabetes || ||	TRUE	igd	NA	NA	NA	NA	NA	NA	NA	9.49948e-13	0.00247511	462166	7	99047978	ukb-b-9405	Waist circumference || id:ukb-b-9405	TRUE	reported	igd	1	TRUE
353	rs894736	G	A	G	A	0.0157371	-0.05	0.362765	0.6436	FALSE	FALSE	FALSE	ebi-a-GCST005413	12	54418166	0.0164	70127	0.00234401	Type 2 diabetes || id:ebi-a-GCST005413	Type 2 diabetes	Type 2 diabetes || ||	TRUE	igd	NA	NA	NA	NA	NA	NA	NA	3.59998e-17	0.00186806	462166	12	54418166	ukb-b-9405	Waist circumference || id:ukb-b-9405	TRUE	reported	igd	1	TRUE
354	rs923994	G	A	G	A	-0.0130094	-0.0084	0.783206	0.7811	FALSE	FALSE	FALSE	ebi-a-GCST005413	4	67802992	0.0189	70127	0.656	Type 2 diabetes || id:ebi-a-GCST005413	Type 2 diabetes	Type 2 diabetes || ||	TRUE	igd	NA	NA	NA	NA	NA	NA	NA	2.19999e-09	0.0021745	462166	4	67802992	ukb-b-9405	Waist circumference || id:ukb-b-9405	TRUE	reported	igd	1	TRUE
355	rs9289630	C	G	C	G	0.0144758	-0.0241	0.389039	0.3714	FALSE	TRUE	FALSE	ebi-a-GCST005413	3	141178670	0.0163	70127	0.1384	Type 2 diabetes || id:ebi-a-GCST005413	Type 2 diabetes	Type 2 diabetes || ||	TRUE	igd	NA	NA	NA	NA	NA	NA	NA	3.50026e-15	0.00183898	462166	3	141178670	ukb-b-9405	Waist circumference || id:ukb-b-9405	TRUE	reported	igd	1	TRUE
356	rs9294260	A	G	A	G	0.0131781	-0.0015	0.476584	0.4709	FALSE	FALSE	FALSE	ebi-a-GCST005413	6	83433228	0.0157	70127	0.9259	Type 2 diabetes || id:ebi-a-GCST005413	Type 2 diabetes	Type 2 diabetes || ||	TRUE	igd	NA	NA	NA	NA	NA	NA	NA	2.39994e-13	0.00179925	462166	6	83433228	ukb-b-9405	Waist circumference || id:ukb-b-9405	TRUE	reported	igd	1	TRUE
357	rs9308964	T	C	T	C	-0.0099592	-0.0063	0.565114	0.4385	FALSE	FALSE	FALSE	ebi-a-GCST005413	2	35436262	0.0157	70127	0.6859	Type 2 diabetes || id:ebi-a-GCST005413	Type 2 diabetes	Type 2 diabetes || ||	TRUE	igd	NA	NA	NA	NA	NA	NA	NA	3.50002e-08	0.00180578	462166	2	35436262	ukb-b-9405	Waist circumference || id:ukb-b-9405	TRUE	reported	igd	1	TRUE
358	rs9316661	C	T	C	T	-0.0156101	-0.011	0.801292	0.8015	FALSE	FALSE	FALSE	ebi-a-GCST005413	13	54354615	0.0195	70127	0.5713	Type 2 diabetes || id:ebi-a-GCST005413	Type 2 diabetes	Type 2 diabetes || ||	TRUE	igd	NA	NA	NA	NA	NA	NA	NA	3.80014e-12	0.00224739	462166	13	54354615	ukb-b-9405	Waist circumference || id:ukb-b-9405	TRUE	reported	igd	1	TRUE
359	rs9370243	T	G	T	G	0.0195525	0.0195	0.082226	0.0892	FALSE	FALSE	FALSE	ebi-a-GCST005413	6	53789830	0.0277	70127	0.4802	Type 2 diabetes || id:ebi-a-GCST005413	Type 2 diabetes	Type 2 diabetes || ||	TRUE	igd	NA	NA	NA	NA	NA	NA	NA	1.89998e-09	0.00325673	462166	6	53789830	ukb-b-9405	Waist circumference || id:ukb-b-9405	TRUE	reported	igd	1	TRUE
360	rs9378676	C	A	C	A	0.0130316	0.0169	0.234005	0.7571	FALSE	FALSE	FALSE	ebi-a-GCST005413	6	2064264	0.0182	70127	0.3525	Type 2 diabetes || id:ebi-a-GCST005413	Type 2 diabetes	Type 2 diabetes || ||	TRUE	igd	NA	NA	NA	NA	NA	NA	NA	7.00003e-10	0.00211353	462166	6	2064264	ukb-b-9405	Waist circumference || id:ukb-b-9405	TRUE	reported	igd	1	TRUE
361	rs945211	C	G	C	G	0.0100787	0.0272	0.615598	0.3741	FALSE	TRUE	FALSE	ebi-a-GCST005413	1	32191798	0.0286	70127	0.3418	Type 2 diabetes || id:ebi-a-GCST005413	Type 2 diabetes	Type 2 diabetes || ||	TRUE	igd	NA	NA	NA	NA	NA	NA	NA	4.09996e-08	0.0018363	462166	1	32191798	ukb-b-9405	Waist circumference || id:ukb-b-9405	TRUE	reported	igd	1	TRUE
362	rs9478496	C	T	C	T	0.0145491	0.0407	0.164212	0.8301	FALSE	FALSE	FALSE	ebi-a-GCST005413	6	154333183	0.0207	70127	0.0497302	Type 2 diabetes || id:ebi-a-GCST005413	Type 2 diabetes	Type 2 diabetes || ||	TRUE	igd	NA	NA	NA	NA	NA	NA	NA	1.89998e-09	0.00242098	462166	6	154333183	ukb-b-9405	Waist circumference || id:ukb-b-9405	TRUE	reported	igd	1	TRUE
363	rs9568867	A	G	A	G	0.022614	0.0701	0.129253	0.1296	FALSE	FALSE	FALSE	ebi-a-GCST005413	13	54107352	0.0232	70127	0.00249201	Type 2 diabetes || id:ebi-a-GCST005413	Type 2 diabetes	Type 2 diabetes || ||	TRUE	igd	NA	NA	NA	NA	NA	NA	NA	4.19952e-17	0.00268971	462166	13	54107352	ukb-b-9405	Waist circumference || id:ukb-b-9405	TRUE	reported	igd	1	TRUE
364	rs9584870	C	T	C	T	-0.0108139	-0.0086	0.366117	0.6265	FALSE	FALSE	FALSE	ebi-a-GCST005413	13	99245866	0.0164	70127	0.6011	Type 2 diabetes || id:ebi-a-GCST005413	Type 2 diabetes	Type 2 diabetes || ||	TRUE	igd	NA	NA	NA	NA	NA	NA	NA	1.09999e-08	0.00189234	462166	13	99245866	ukb-b-9405	Waist circumference || id:ukb-b-9405	TRUE	reported	igd	1	TRUE
365	rs9654453	C	T	C	T	0.0170405	0.0598	0.129259	0.8764	FALSE	FALSE	FALSE	ebi-a-GCST005413	5	299621	0.024	70127	0.0129	Type 2 diabetes || id:ebi-a-GCST005413	Type 2 diabetes	Type 2 diabetes || ||	TRUE	igd	NA	NA	NA	NA	NA	NA	NA	1.7e-10	0.00266903	462166	5	299621	ukb-b-9405	Waist circumference || id:ukb-b-9405	TRUE	reported	igd	1	TRUE
366	rs9673839	G	A	G	A	0.0109063	-0.0008	0.490971	0.5154	FALSE	FALSE	FALSE	ebi-a-GCST005413	16	76895693	0.0158	70127	0.9587	Type 2 diabetes || id:ebi-a-GCST005413	Type 2 diabetes	Type 2 diabetes || ||	TRUE	igd	NA	NA	NA	NA	NA	NA	NA	1.29999e-09	0.00179863	462166	16	76895693	ukb-b-9405	Waist circumference || id:ukb-b-9405	TRUE	reported	igd	1	TRUE
367	rs9814758	G	T	G	T	-0.0111552	0.0335	0.355886	0.6432	FALSE	FALSE	FALSE	ebi-a-GCST005413	3	123062657	0.0166	70127	0.0433601	Type 2 diabetes || id:ebi-a-GCST005413	Type 2 diabetes	Type 2 diabetes || ||	TRUE	igd	NA	NA	NA	NA	NA	NA	NA	2.69998e-09	0.00187521	462166	3	123062657	ukb-b-9405	Waist circumference || id:ukb-b-9405	TRUE	reported	igd	1	TRUE
368	rs9835772	T	A	T	A	0.0121296	-0.0242	0.243635	0.7468	FALSE	TRUE	FALSE	ebi-a-GCST005413	3	85766025	0.0181	70127	0.1798	Type 2 diabetes || id:ebi-a-GCST005413	Type 2 diabetes	Type 2 diabetes || ||	TRUE	igd	NA	NA	NA	NA	NA	NA	NA	5.60003e-09	0.00208107	462166	3	85766025	ukb-b-9405	Waist circumference || id:ukb-b-9405	TRUE	reported	igd	1	TRUE
369	rs9843653	C	T	C	T	0.0195793	0.0031	0.511657	0.5125	FALSE	FALSE	FALSE	ebi-a-GCST005413	3	49920571	0.0159	70127	0.8466	Type 2 diabetes || id:ebi-a-GCST005413	Type 2 diabetes	Type 2 diabetes || ||	TRUE	igd	NA	NA	NA	NA	NA	NA	NA	6.70039e-28	0.00178819	462166	3	49920571	ukb-b-9405	Waist circumference || id:ukb-b-9405	TRUE	reported	igd	1	TRUE
370	rs9888533	T	C	T	C	0.0108325	0.0211	0.538081	0.4613	FALSE	FALSE	FALSE	ebi-a-GCST005413	13	107854612	0.0167	70127	0.2064	Type 2 diabetes || id:ebi-a-GCST005413	Type 2 diabetes	Type 2 diabetes || ||	TRUE	igd	NA	NA	NA	NA	NA	NA	NA	2.99999e-09	0.00182556	462166	13	107854612	ukb-b-9405	Waist circumference || id:ukb-b-9405	TRUE	reported	igd	1	TRUE
371	rs9902846	T	C	T	C	0.0133756	0.0577	0.316036	0.3156	FALSE	FALSE	FALSE	ebi-a-GCST005413	17	4040774	0.0169	70127	0.000632995	Type 2 diabetes || id:ebi-a-GCST005413	Type 2 diabetes	Type 2 diabetes || ||	TRUE	igd	NA	NA	NA	NA	NA	NA	NA	4.19952e-12	0.00192994	462166	17	4040774	ukb-b-9405	Waist circumference || id:ukb-b-9405	TRUE	reported	igd	1	TRUE
372	rs9916444	G	C	G	C	0.0114738	0.0067	0.34174	0.6555	FALSE	TRUE	FALSE	ebi-a-GCST005413	17	42313512	0.0169	70127	0.6902	Type 2 diabetes || id:ebi-a-GCST005413	Type 2 diabetes	Type 2 diabetes || ||	TRUE	igd	NA	NA	NA	NA	NA	NA	NA	1.29999e-09	0.0018902	462166	17	42313512	ukb-b-9405	Waist circumference || id:ukb-b-9405	TRUE	reported	igd	1	TRUE
373	rs9926784	C	T	C	T	-0.0132587	-0.0193	0.184548	0.8166	FALSE	FALSE	FALSE	ebi-a-GCST005413	16	19941968	0.0202	70127	0.34	Type 2 diabetes || id:ebi-a-GCST005413	Type 2 diabetes	Type 2 diabetes || ||	TRUE	igd	NA	NA	NA	NA	NA	NA	NA	8.70001e-09	0.00230452	462166	16	19941968	ukb-b-9405	Waist circumference || id:ukb-b-9405	TRUE	reported	igd	1	TRUE

[truncated: 4 more sheets: HC-T2DM, WHR-T2DM, BFP-T2DM, BMR-T2DM]
